# Supplementary material for: Assessing the relationship between menstrual products and reproductive and urogenital tract infections (RUTIs): A systematic review evaluating the evidence and recommendations for future research
Source: PLoS One. 2025 Dec 22;20(12):e0332006. doi: 10.1371/journal.pone.0332006 (PMC12721514; doi:10.1371/journal.pone.0332006)
Supplement: S2 Appendix — (XLS) [file pone.0332006.s002.xls]

## Sheet: Updated_MH_Data_Extraction copy
First Author & Year	Title	Article DOI/link	Title	First author (e.g. Smith, A.)	Publication Year	Country in which the study was conducted	Primary Aim of study	Secondary Aim(s) of the study	Other comments (optional)	Study design	Comments about study design (optional)	Data collection period (e.g. month/year & length of data collection)	Population Ages (select all that apply)	Comments on population ages (e.g. specific age ranges 24-41 yrs) (optional)	Population Characteristics - Rural/Urban (Select all that apply)	Population Characteristics - Socioeconomic status (SES) (Select all that apply)	Other SES data	Sexual Practices measured?	Information on Sexual practices (e.g. abstinent, sex workers, frequency, etc.)	Other Population description/characteristics (e.g. ethnicity/cast/religion/marginalized groups)	Inclusion criteria for participants	Exclusion criteria for participants	Recruited number of study participants (initial recruitment)	Total number of participants included in Analysis	Total # of participants for outcomes of interest (if different from above esp. if infectious outcomes are secondary)	Other comments about participants (optional)	Menstrual Product(s) included in study (select all that apply)	Specify which product(s) are being compared	Any Menstrual Product Description/Definition or comments on products (e.g. material (i.e. cotton, silicone), perfume, washing/drying practices, frequency of product change, etc.))	Reported Outcomes/Measures of Interest related to menstrual product use (select all that apply)	Other Outcomes of Interest &/ comments on any of the above listed outcomes (optional)	Reported Results #1 (e.g. incidence, prevalence, OR, RR, upper/lower limits, # of infections, etc.) for 1 of the outcomes/infections. Include which products are being compared	Reported Results #2 (e.g. incidence, prevalence, OR, RR, upper/lower limits,# of infections, etc.) for a 2nd reported infections if captured. Include which products are being compared	Reported Results #3 (e.g. incidence, prevalence, OR, RR, upper/lower limits,# of infections, etc.) for a 3rd outcome if captured. Include which products are being compared.	Outcome measurement (select all that apply)	Cervical Cancer Associations	Comments on Cervical Cancer Associations (optional)	Identified Gaps in Literature re: menstrual product use & outcomes (e.g. in background/discussion)	Ranking Of Evidence (Quantitative studies ONLY)	Comments/Context for Evidence Ranking	Other Notes Study Comments
Madar 2024	[Risks of urogenital infections and expulsion associated with the combination of an IUD and a menstrual cup].	https://doi.org/10.1016/j.gofs.2024.07.003	Risks of urogenital infections and expulsion associated with the combination of an IUD and a menstrual cup	Madar, J	2024	France	To assess whether women with IUDs who use menstrual cups have an increased risk of IUD expulsion and/or a change in the risk of upper and lower urogenital tract infections compared to women who use other menstrual hygiene products.			Other: Observational, prospective, multicenter study	The two main endpoints were IUD expulsion (i.e. when the IUD was found outside the uterus, in the vagina, in the menstrual cup or outside the body, or when the IUD was not found on an ultrasound or abdominopelvic X-ray) and the following composite endpoint: occurrence of one or more urogenital infections (including cystitis, vulvovaginal mycoses, lower genital infections, cervicitis, upper genita…	10/2020 to 01/2022	Not defined	Adult women, mean age 30.4 ys	Not specified	Not specified	OCCUPATION: •¬†Craftsmen, traders, business leaders: 2 • Executives and higher intellectual professions: 26 • Intermediate professions: 13 • Employed: 26 • Students: 25 • No professional activity: 12 • Other: 0	Yes but not adjusted for in reported outcomes	Two or more sexual partners: 9/25 (36%) of the regular users of the menstrual cup. 10/78 (12.8%) sexual relations without protection with a non-stable partner	Adult women consulting a healthcare professional for the placement or replacement of an IUD (copper or hormonal). Recruitment locations included private practices of midwives, general practitioners, and gynecologists, as well as hospital gynecology-obstetrics services (consultations and abortion services) in mainland France and overseas territories.	Adult female patient, undergoing the placement or replacement of an IUD, able to read and understand French or English. Inclusions could take place up to one month after the placement of the IUD.	Inability to provide oral consent, placement of the IUD less than four weeks postpartum.	119	103	103		Menstrual Cup; Other (please describe below)	Regular users of the menstrual cup vs non-regular users (undefined)	Regular users of menstrual cups were 48% likely to leave the menstrual cup in place for more than eight hours, 8% of them never sterilized it, and 84% reported washing their hands before insertion. Regarding removal, 8% of regular users reported removing it by pulling, 64% by releasing the suction effect, and 28% by using either of these methods.	# of Bacterial Vaginosis infections; # of STI Infections; # of Urinary Tract Infections; # of Urogenital Infections (Candida, etc.); Other (including those related to use and safety, please specify below)	IUD expulsion, Pelvic inflammatory disease	Overall Urogenital Infections: 9/25 (36%) among reg users, 27/78 (34.6%) among non-reg users (p=0.9)	UTI infections: 6/25 (24%) among reg users, 11/78 (14.1%) among non-reg users. Mycosis: 5/25 (20%) among reg users, 11/78 (14.1%) among non-reg users. Recurrent mycosis: 3/25 (12%) among reg users, 3/78 (3.8%) among non reg users. Vaginosis: 2/25 (8%) among users, 6/78 (7,7%) among non reg users. STIs: 0 among reg users, 2/78 (2.6%) among non reg users. PID: 0 for both groups.	IUD expulsion: 3/25 (12%) among reg users, 2/78 (2.6%) among non reg users, p=0.06.	Patient's Retrospective self-report; Clinician diagnosis based on symptoms (no confirmatory lab test)	No	n/a	Lack of research regarding the simultaneous use of menstrual cups and IUDs.	Level 4: Descriptive studies including case series, ecological studies, cross-sectional, OR case reports	Per power calculations needed sample of 324 for infectious outcomes (or 169 for menstrual cup user group) - which was not achieved
AlKarmi 2024	Urinary and reproductive tract infection symptoms and menstrual hygiene practices in refugee camps in Jordan: A cross-sectional study	10.1177/17455057241240920	Urinary and reproductive tract infection symptoms and menstrual hygiene practices in refugee camps in Jordan: A cross-sectional study	Al Karmi, J	2024	Jordan	To assess the association between unhygienic menstrual care and self-reported urinary tract infection/reproductive tract infection symptoms among refugee women.	To explore the association between these symptoms and mental health, specifically depressive symptoms		Cross sectional study		01/2023 to 03/2023	Adolescent (≤11-19 years); 20-29 years; 30-39 years; 40-49 years	Adult females (18 years and older, of reproductive age, excluded postmenopausal) 18-49 years (groups: 18-29; 30-39, 40-49 years)	Not specified	Low socio-economic status group (e.g. lowest wealth quintile); Medium socio-economic status group (e.g. 2nd, 3rd, &/or 4th wealth quintiles)	>=50% were living below the national poverty line EDUCATION: • None: n=13 (3.4%) • Primary School: n=96 (24.8%) • Secondary School: n=128 (33.1%) • Tertiary Education: n=150 (38.8%) EMPLOYMENT: • Unemployed: n=292 (75.5%) • Part-time: n=44 (11.37%) • Full-time: n=49 (12.7%) • Retired: n=2 (0.5%) INCOME (JoD): • 0-100: n=37 (9.8%) • 101-200: n=80 (21.2%) • 201-300: n=114 (30.2%) • 301-400: n=78 (2…	No	n/a	The study population involved women living in one of the 10 UNRWA registered camps in Jordan - primarily Palestinian Refugees	Adult females aged 18 years and older living in refugee camps and provided informed consent to participate.	Women who had not had menstruation in the past 6months, pregnant women, postmenopausal women, females younger than 18 years old, and those with three or more unanswered questions on the MPNS-36 questionnaire.	387	387	387		Reusable Menstrual Pad/Sanitary Napkin/Panty Liner	69.77% of the participants reuses menstrual products. Does not provide details on the type of product used. Supplementary materials do not provide additional data.	No	Urinary Tract Infection Prevalence; Odds Ratios	Urinary and genital infection symptoms associated urinary tract infection diagnosis	Reusing menstrual products & UTI diagnosis (per symptoms): • No reuse & yes UTI: 27/117 (23.1%) • Yes reuse & yes UTI: 114/270 (42.2%)	Reusing menstrual products was associated with a significantly increased OR for U/RTI diagnosis (OR: 2.452, 95% CI: 1.497‚Äì4.015, p-value: <0.001), comparing reuse of menstrual products vs no reuse. • n=117 (no reuse) • n=270 (reuse) More than two-thirds of the participants (n=270, 69.77%) reported reusing menstrual products.	92.25% with at lease one symptom (dysuria/vaginal discharge/itchiness/lower back pain/lower abdominal pain) Around half the refugee women in our study reported financial difficulties in obtaining menstrual products monthly (43.6%) and during some months of the past year (54.7%).	Patient self-report based on symptoms; Patient's Retrospective self-report	No	n/a	Menstrual health among refugee women	Level 4: Descriptive studies including case series, ecological studies, cross-sectional, OR case reports	Did not use lab confirmation for UTI, only retrospective data. Potential for misclassification due to self-report. Symptoms such as back pain (which 80.88% of women reported having) could be due to other factors.	OUTCOME DEFINITION: "women with one or more positive symptoms were presumed to have an RTI" OTHER RESULTS: • women aged 40‚Äì49 years had significantly higher odds of U/RTI diagnosis compared to those aged 18‚Äì29 years (OR: 1.764, CI: 1.083‚Äì2.873, p-value: 0.023). In addition, women with monthly incomes above 401 JoD had significantly lower odds of U/RTI diagnosis compared to those with income…
Geiger 1996	Risk factors for vulvovaginal candidiasis: A case-control study among university students	10.1097/00001648-199603000-00013	Risk factors for vulvovaginal candidiasis: A case-control study among university students	Geiger, AM.	1996	United States	To test the association between several hypothesized risk factors (sexual behaviour, contraceptive practices, feminine hygiene habits, & clothing patterns) and symptomatic culture-positive vulvovaginal candidiasis.	n/a	n/a	Case control study	Used two control groups (clinic & population controls)	Fall term 1993	Not defined	Age quartiles: ‚â§20.0 to > 24.0 years (Table 2).	Urban	Not specified	None reported but study population was University students (undergraduate & graduate)	Yes & adjusted for in analysis of infectious outcomes	Receptive oral sex in previous 2 weeks • None (ref group) • Once • Twice or more Spermicide used previous 2 weeks Vaginal intercourse Condoms used Sexual lubricant used (alone or on condom) Methods reports also collecting data on masturbation, mutual masturbation but not reported in results	Nonpregnant female students enrolled at the University of Michigan in the fall term, 1993.	Cases: Reported vulvovaginal symptoms and had a positive vaginal culture for yeast. Clinic Controls (1st group): Regular gynecological patients at UHS, without VV symptoms and with negative yeast cultures. Recruited as time permitted ~ every 2nd or 3rd patient. Population Controls (2nd group): obtained through a mailed survey. Using the Registrar's files, women's addresses were randomly selected …	(For all) Not being a student, Pregnant individuals, Not having culture performed. incomplete or not filled questionnaires.	Cases: N = 223 (recruited based on symptoms, so neg. or no culture excluded many) Clinic Controls: N = 307 Population Controls: N =979 (sent a survey, with a 46.8% response rate & several others ultimately ineligible for other reasons)	Cases: N = 64 Clinic Controls: N = 196 Population Controls: N =431	Cases: N = 64 Population Controls: N = 431 (Table 5)	Cases were younger than controls as fewer grad students among cases, & less likely to be white. (Table 2)	Disposable Menstrual Pad/Sanitary Napkin/Panty Liner; Tampons	• Sanitary napkins (any vs. baking-soda treated vs. deodorant) • Tampons (any vs. deodorant)	Tampon type: any or deodorant Sanitary napkin type: any, baking soda-treated, or deodorant	# of Urogenital Infections (Candida, etc.); Odds Ratios	Behaviours refer to previous 2 weeks unless otherwise noted. No apparent dose-response relation between VVC and the size or duration of tampon or Sanitary Napkin use.	OR for ANY sanitary napkin used during last menses (cases vs. population controls): Crude OR = 0.89 (0.44-1.82) Logistic regression OR = 1.3 (0.58-2.91)* Samples for this analysis: cases 50/64 ; controls 349/431 *adjusted for race VVC diagnosed in previous year and in the previous 2 weeks, receptive oral sex, oral contraceptive used, and spermicide used.	OR for Baking-soda treated sanitary napkin used during last menses (cases vs. population controls): Crude OR = 2.17 (0.58-2.47) Logistic regression OR = 2.16 (0.53-8.82)* Small samples for this analysis: cases 4/64 ; controls 13/431 *adjusted for race VVC diagnosed in previous year and in the previous 2 weeks, receptive oral sex, oral contraceptive used, and spermicide used.	OR for Deodorant sanitary napkin used during last menses (cases vs. population controls): Crude OR = 1.89 (0.94-3.72) Logistic regression OR = 1.70 (0.78-3.70)* Small samples for this analysis: cases 15/64 ; controls 61/431 *adjusted for race VVC diagnosed in previous year and in the previous 2 weeks, receptive oral sex, oral contraceptive used, and spermicide used.	Patient self-report based on symptoms; Formal swab & lab testing; Clinician diagnosis based on symptoms (no confirmatory lab test)	No	n/a	Reported to be the first population-based study specifically designed to evaluate hypothesized risk factors for VVC. However, young & highly educated population limits generalizability of results.	Level 3: Cohort, case control studies, OR quasi-experimental studies, OR a single RCTs with methodology deficiencies/limitations		Multiple types of pads (baking-soda treated & deodorant). Tampons also assessed. Six factors clearly increased risk for VVC: younger age, black or other race, history of a clinical diagnosis of VVC in previous year tripled/quadrupled VVC risk, receiving oral sex ‚≥2x in previous week tripled risk, & oral contraceptive use or spermicide use in the previous 2 weeks.
Howard 2011	FLOW (finding lasting options for women) <i>Multicentre randomized controlled trial comparing tampons with menstrual cups</i>	https://pubmed.ncbi.nlm.nih.gov/21673197/	FLOW (finding lasting options for women): multicentre randomized controlled trial comparing tampons with menstrual cups	Howard, C.	2011	Canada	To determine if menstrual cups are a viable and acceptable alternative to tampons for menstrual management in women aged 19 to 40 years, as measured by the participants‚Äô overall satisfaction after 3 months of use, and whether the women would continue using the product or recommend it to others.	To track subjective vaginal irritation and physician-diagnosed urogenital infections such as UTIs and vaginitis, and estimates of cost and waste.	Also investigates environmental and economic impact of menstrual cups vs. tampons.	Randomised controlled trial	The first menstrual cycle was treated as a run-in cycle, during which both groups maintained their primary menstrual management strategy (ie, tampons). The menstrual cup intervention began in menstrual cycle 2 (study cycle 1), and continued for 2 more cycles (study cycles 2 and 3). At the end of each study cycle, participants completed an end-of-cycle survey, in which convenience, insertion, wear…	November 2006 to September 2007.	Adolescent (≤11-19 years); 20-29 years; 30-39 years; 40-49 years	19-40 yrs.	Not specified	Not specified	Race: White & Other		Sexually active: yes/no	Mentioned that participants were largely white women. At baseline, the tampon group was older and more likely to have given birth.	Women aged 19 to 40 years, and who had previously used tampons as their main method of menstrual management.	Sensitivity or allergy to silicone. Active vaginal or urogenital infection. Pregnancy or plans to become pregnant before the end of the study. Use of systemic antimicrobials within the previous 14 days. Inability to understand the nature and purpose of the study. Inability to understand and express themselves in written and spoken English.	110	89	45 participants in menstrual cup group included for analysis.	n/a	Menstrual Cup; Tampons	Tampons vs. Menstrual Cups	DivaCup, a Canadian-made silicone menstrual cup - women in tampon group reimburse the equivalent value of a menstrual cup upon study completion. - Use of additional products, such as pads, was at the discretion of the participants and was recorded in the diaries.	Urogenital Infection Prevalence (Candida, etc.); Other (including those related to use and safety, please specify below)	Product comfort, patient satisfaction, product costs	"Prevalence of physician-diagnosed urovaginal symptoms was low and did not differ between groups." "Overall rates of physician- diagnosed UTIs or vaginitis were low in both groups". "Our study was not powered to find a statistically significant difference in rates of physician-diagnosed UTI or vaginitis, but overall rates were low in both groups. More women in the menstrual cup group reported sub…	"Overall satisfaction on a 7-point Likert scale was higher for the menstrual cup group than for the tampon group (mean [standard deviation] score 5.4 [1.5] vs 5.0 [1.0], respectively; P=.04)"	"Subjective vaginal discomfort was initially higher in the menstrual cup group, but the discomfort decreased with continued use." "Subjective vaginal discomfort was reported on at least 1 day during the run-in cycle by 9 (20%) and 12 (27%) women in the tampon and menstrual cup groups, respectively (P = .49). Over the course of the 3 study cycles, 12 (27%) women in the tampon group and 23 (51%) wo…	Patient self-report based on symptoms	No	n/a	There is no conclusive evidence that tampons substantially affect rates of vaginitis or urinary tract infection (UTI). Independent research in the 1980s found toxic shock syndrome to be associated with high absorbency tampons and the aerobic production of Staphylococcus aureus, which led to a change in tampon composition and instructions for use. An independent study showed that a menstrual cup d…	Level 2: Single high-quality RCTs OR meta-analysis/systematic reviews of other types of studies/low quality RCTs	While this is an RCT, I do not think it is high- quality evidence due to the association between menstrual products and urovaginal infections not being a primary outcome of focus, and thus not well investigated. Target sample size was not achieved & was small. Study ultimately not powered for outcomes of interest.
Balamurugan 2012	Community-based study of reproductive tract infections among women of the reproductive age group in the urban health training centre area in hubli, karnataka.	doi: 10.4103/0970-0218.94020	Community‚ÄëBased Study of Reproductive Tract Infections Among Women of the Reproductive Age Group in the Urban Health Training Centre Area in Hubli, Karnataka	Balamurugan, S.S.	2012	India	To know the prevalence of RTIs among the reproductive age group women and the sociodemographic factors influencing the occurrence of the disease	n/a	n/a	Cross sectional study		September 2003 to August 2004	Adolescent (≤11-19 years); 20-29 years; 30-39 years; 40-49 years	Women aged 15-45 years	Urban	Low socio-economic status group (e.g. lowest wealth quintile); Medium socio-economic status group (e.g. 2nd, 3rd, &/or 4th wealth quintiles); High socio-economic status group (e.g. highest wealth quintile)	Education (% are for women with RTI signs) • Illiterate: 148/318 (46.5%) • Primary: 61/203 (30%) • Secondary: 20/74 (27%) • SSLC: 11/43 (26.5%) • Degree: 5/18 (25%) Occupation(% are for women with RTI signs): • Homemaker: 231/594 (38%) • Employed: 11/42 (26%) • Students: 3/20 (15%) Socioeconomic Class: • I: 2/14 (14%) • II: 10/45 (22%) • III: 88/266 (33%) • IV: 121/302 (40%) • V: 24/29 (82%)	Other	Parity (none, 1-2, 3-5, >5), Family planning methods (barrier methods, IUCD, OCP, Tubectomy) and pregnancy status (yes/no) captured, along with lab tests for STIs (Gonorrhoea, syphilis, trichanomiasis, BV, candidiasis, & mixed infections) but not adjusted for.	Diverse population (multiple religions, marital status, education level, occupations, ages, parity, etc.).	All houses in the field practice area of UHTC, Hubli, were numbered by using a random numbering table. Houses were selected on the basis of a simple random sampling technique until sufficient women of reproductive age (15-45 years) were identified.	Not specified	656 women from 520 families	656	245/656 women with signs of RTI	Women on reproductive age	Disposable Menstrual Pad/Sanitary Napkin/Panty Liner; Cloths/rags (unspecified if reused or unwashed)	i) Sanitary pads, ii) clothes, iii) sanitary pads + clothes assessed. Per reported results women using clothes vs. those using sanitary pads compared....very small sample size for sanitary pads	Sanitary pads, clothes, sanitary pads + clothes assessed.	Bacterial Vaginosis Prevalence; STI Prevalence; Urogenital Infection Prevalence (Candida, etc.)	Reproductive tract infection (RTI)s includes sexually and non-sexually transmitted infections. - per clinical findings: vaginitis, vulvitis, cervicitis, PID, genital ulcer, inguinal bubo, fornix tenderness, abdominal tenderness, uterine prolapse. - per lab findings: gonorrhoea, syphilis, Trichomoniasis, BV, Candidiasis, mixed infections	It was found that 38% of women who used clothes(or cloths?) during menstruation had RTI against 15% of those who used sanitary pads [Table 4], (30% or RTI signs among participants that used both). A chi-square of 6.5 with p<0.05 listed in table 4 shows a significant difference of between percentages of RTI signs among menstrual product groups. - Not defined further. No supplementary info found. -…	n/a	n/a	Patient self-report based on symptoms; Formal swab & lab testing; Clinician diagnosis based on symptoms (no confirmatory lab test)	No	n/a	None reported	Level 4: Descriptive studies including case series, ecological studies, cross-sectional, OR case reports	- Lack of detail re: which RTI included in Table 4 analysis (see results #1) - No limitations mentioned - Causal language used throughout study despite cross-sectional nature "Women who used clothes during the menstrual period had increased risk of RTI due to lack of genital and menstrual hygiene which facilitated growth of endogenous infections". - Does not appear that clustering of women by hou…	From this study, the prevalence of RTI was 34.3% based on the laboratory findings against 40.4% based on only the symptoms. Diagnostic criteria for BV described: - any three out of four criteria were taken as positive: 1. Watery vaginal discharge. 2. Vaginal pH more than 4.5 using pH indicator paper. 3. Amine odour test positive (odour described as fishy after addition of 10% KOH). 4. Clue cells …
Klatt 2010	Factors associated with recurrent bacterial vaginosis.	could not locate DOI; PMID: 20337209	Factors Associated with Recurrent Bacterial Vaginosis	Klatt, T.	2010	United States	To determine whether menstrual abnormalities, multiple personal behaviours and some contraceptive methods, all of which have been described as potential causes of single episodes of BV are associated with recurrent BV.	n/a	n/a	Case control study	Cases: women with recurrent BV; matched controls	August 1, 2003 - June 1, 2006	Not defined	>18 years but otherwise not reported	Urban	Not specified	None	Yes but not adjusted for in reported outcomes	Among cases & controls: • condom use • withdrawal • condom use/withdrawal • vaginal intercourse ‚ 2 times/week • vaginal intercourse ‚3 times/week • vaginal intercourse without using condoms or withdrawal at least 2x/week • >1 male vaginal sex partner in the previous year • >1 male vaginal sex partner in the previous 2 years • anal sex at least 1x weekly	Majority of women with RBV were of African American ethnicity vs. majority of women without RBV were caucasian. Also BMI imbalance (mean overweight BMI in cases vs. almost normal in controls). Populations not matched according to ethnicity & BMI (Table 1), imbalance may contribute to bias.	Women identified from clinic billing records who had ‚≥3 clinic visits within the previous 2 years that resulted in an ICD-9 diagnosis code of BV between August 2003-June 2006. Charts were reviewed to confirm BV diagnosis per 3 criteria & not just nonspecific vaginitis. After each potential subject was identified, the last 4 women who attended a routine preventive care visit at the same office wi…	See above	938 total (183 potential cases, 755 controls)	150 (28 cases, 122 controls)	123 (22 cases, 101 controls)	Poor participation rates, especially among cases. Cases & controls drawn from a referral practice & so may have been treated by a provider for BV at other clinics.	Disposable Menstrual Pad/Sanitary Napkin/Panty Liner	pad use during menstruation - assume not a panty liner since they also assessed use of a panty liner when not menstruating	n/a	Recurrent Bacterial Vaginosis, Odds Ratios; Other (including those related to use and safety, please specify below)	n/N (%) & OR for RBV	Univariate analysis of factors for association with RBV: pad use during menstruation: - women with RBV: 20/22 (90.9%) - women without RBV: 55/101 (54.5%) - p-value <0.001 OR for increased risk of RBV (95%CI): 8.36 (1.85-76.34)	Multivariate logistic regression showed that when controlling for ethnicity, most of the associations found in univariate testing, including pad use during menstruation were no longer significant.	n/a	Formal swab & lab testing	No	n/a	Exact mechanism of BV remains unknown. At the time of this publication authors note that existing literature supports theory that an increased vaginal pH causes BV, as an alkaline environment favours anaerobic bacteria & inhibits the adherence of lactobacilli to the epithelium. Conditions that theoretically create alkaline environments such as intercourse and menstruation, are associated with imp…	Level 3: Cohort, case control studies, OR quasi-experimental studies, OR a single RCTs with methodology deficiencies/limitations	Overall 36.5% of mailed surveys were completed. Small # of cases. Study subject to recall bias since it is a retrospective case-controlled study. Populations not matched according to ethnicity & BMI (Table 1), imbalance may contribute to bias.	Authors report no universal definition for RBV, other than the need for repeated therapy for BV. Their definition was women who had ‚≥3 clinic visits within the previous 2 years that resulted in an ICD-9 diagnosis code of BV. Charts were reviewed to confirm BV diagnosis per 3 criteria & not just nonspecific vaginitis.
Omar 1998	Tampon use in young women.	10.1016/s1083-3188(98)70134-2	Tampon Use in Young Women	Omar, H.A.	1998	United States	To study the prevalence of tampon use among young females, the factors and persons influencing this choice, the role of primary care physicians, and the potential association of tampon use with sexually transmitted diseases and urinary tract infections	To investigate the role of primary health-care providers in discussing tampon usage and their opinions on its medical relevance		Cross sectional study		Not specified	Adolescent (≤11-19 years); 20-29 years; Not defined	17 -21 years for college students (mean age 19 yrs). - Avg age of menarche was 12.6 yrs (SD 1.5 yrs). • Age for the 38 female primary physicians not reported	Urban	Not specified	College students or medical graduates (for product preference). Otherwise no SES	Yes but not adjusted for in reported outcomes	Non-sexually active females were excluded. No sexual behaviour data apart from knowing if participants were sexually active & reported hx of STI.	College students	Female college students from West Virginia University in Morgantown, West Virginia, and Vanderbilt University in Nashville, Tennessee, aged 17 to 21 years, regardless of race or national origin.	See inclusion criteria	250				Disposable Menstrual Pad/Sanitary Napkin/Panty Liner; Tampons		Of the participants in this study , 19% reportedly used pads alone, 29% reportedly used tampons alone , and 52% reportedly used a combination of both , for a total of 81% who reportedly used tampons alone or in combination.	STI Prevalence; Urinary Tract Infection Prevalence	Percentage of primary-care physicians by gender and specialty who thought the type of menstrual protection product was important, not important , or were not sure	UTIS: 6 (12.5%) of the pad users had an episode of UTI since their last period, compared with 63 (32.2%) of tampon/combination users (p=0.007). *assume denominator of 202 or 203 for tampon/combo users vs. 47 or 48 for pad only.	RECURRENT UTI: 1 (2.1%) of the pad users had recurrent UTI since their last period, compared with 28 (13.9%) of tampon/combination users (p=0.022). *assume denominator of 202 or 203 for tampon/combo users vs. 47 or 48 for pad only.	STDs: 6 (12.5%) of the pad users ever had an STD, compared with 30 (14.9%) of tampon/combination users (p=0.38). *assume denominator of 202 or 203 for tampon/combo users vs. 47 or 48 for pad only.	Patient's Retrospective self-report	No	n/a	Authors suggest that primary care providers should assume a more active role in explaining the appropriate use, benefits, and potential health risks of feminine hygiene products	Level 4: Descriptive studies including case series, ecological studies, cross-sectional, OR case reports	They mention they want to assess incidence, but the study design is not adequate for that.	Nice to have the providers' perspective included
Demba 2005	Bacterial vaginosis, vaginal flora patterns and vaginal hygiene practices in patients presenting with vaginal discharge syndrome in The Gambia, West Africa.	doi:10.1186/1471-2334-5-12	Bacterial vaginosis, vaginal flora patterns and vaginal hygiene practices in patients presenting with vaginal discharge syndrome in The Gambia, West Africa	Demba, E.	2005	Gambia	To determine the prevalence of BV among women self-presenting with vaginal discharge at a genitourinary medicine clinic in Fajara, The Gambia.	To report on the vaginal micro-flora patterns and vaginal hygiene practices found in these patients and associations with their HIV serostatus.		Cross sectional study		a four-month period in 2000	Adolescent (≤11-19 years); 20-29 years; 30-39 years; 40-49 years; 50+	18-50 years (median 26 years)	Not specified	Not specified	A standardised questionnaire elicited socio demographic characteristics, reproductive and sexual health history including vaginal douching and menstrual hygiene practices, and current STD symptoms. --> BUT sociodemographics not really reported aside from: • 71% of women were married. The median age of the patients was 26 years (range 18‚Äì50).	Yes but not adjusted for in reported outcomes; Other	Apparently captured, but minimally reported in text & nothing in tables: • a majority of women (84%) reported only one sexual partner in the last three months	71% of women were married, and a majority of women (84%) reported only one sexual partner in the last three months. Antibiotic use prior to attending the clinic was reported by 18% of patients.	Consecutive and consenting women aged 18 and over, attending the Medical Research Council (MRC) in Fajara, The Gambia clinic with self-reported symptoms of vaginal discharge and/or vaginal itching were included in the study.	Pregnant women were excluded because it was anticipated that their vaginal flora might differ substantially from that of other women attending the clinic.	230	227	217 (BV analysis) ; 200 (HIV analysis) *The denominators used in subsequent analyses vary slightly depending on completeness of microbiological investigations		Disposable Menstrual Pad/Sanitary Napkin/Panty Liner; Reused/Unwashed Cloths/rags	Traditional vs. sanitary pads. No reference group as no OR/RR	Old cloths washed and re-used as necessary labeled as "Traditional methods"	Bacterial Vaginosis Prevalence; # of Bacterial Vaginosis infections; HIV Prevalence; # of HIV Infections	Vaginal Flora not linked to sanitary products	BV: There were no associations between menstrual hygiene methods and presence of BV (table 4). Among women using sanitary pads 43% (34/79) had BV compared to 50.7% (70/138) of women using old cloths (traditional methods), but this was not significant p-value = 0.323. This finding perhaps owes to the fact that a very large proportion of women reported these practices, thus any relatively small ass…	HIV: Among women using sanitary pads 12.7% (9/71) had HIV compared to 13.2% (17/129) of women using old cloths (traditional methods), but this was not significant p-value = 1.000. In overall crude univariate analysis, we did not find any association between douching, menstrual hygiene, genital cutting and HIV (table 4).		Formal swab & lab testing	No		Behavioural factors such as vaginal douching or menstrual hygiene practices have been suggested as important factors that might influence vaginal flora composition [18], but little data is available from African populations[19,20]. On the other hand, additional possible explanations for the high prevalence or incidence of BV in African populations have to be sought ‚Äì the role of hormonal factor…	Level 4: Descriptive studies including case series, ecological studies, cross-sectional, OR case reports		- 60.8% (118) of women reported using traditional methods for sanitary protection (i.e. reusable cloths), 34.8% (79) using sanitary pads, 4.0% (9) tampons and 0.4% (1) other methods.
Mehta 2021	High Prevalence of Lactobacillus crispatus Dominated Vaginal Microbiome Among Kenyan Secondary School Girls: Negative Effects of Poor Quality Menstrual Hygiene Management and Sexual Activity.	10.3389/fcimb.2021.716537	High Prevalence of Lactobacillus crispatus Dominated Vaginal Microbiome Among Kenyan Secondary School Girls: Negative Effects of Poor Quality Menstrual Hygiene Management and Sexual Activity	Mehta, S.	2021	Kenya	In the current analysis characterizes the baseline VMB and factors associated with VMB composition in relation to sexual activity, MHM practices and menstrual characteristics, and presence of BV or STIs	n/a	To evaluate the effect of menstrual cups on the VMB, BV, and STIs among secondary schoolgirls enrolled in a cluster randomized controlled trial in Siaya County, western Kenya.	Other: Cross-sectional	Cross-sectional analysis of baseline data from an open-label, 4-arm, school-cluster randomized controlled superiority trial. However, this is a cross- sectional analysis of baseline data.	Not specified	Adolescent (≤11-19 years); 20-29 years	Age: 14-22 years The median age of girls was 16.9 years (interquartile range 16.0 ‚ 17.9	Rural	Not specified	Secondary school girls. No specific income or parental occupation data but household amenities. • The median household amenities score ‚ summed score of flush toilet, piped water, electricity, and television ‚Äì was zero. •Majority of girls reported traditional pit(45.7%) for latrine, surface water as main water source (59.3%), and kerosene for lighting (39.7%), with 24.1% having a television.	Yes & adjusted for in analysis of infectious outcomes	Nearly one-third (30.2%) of girls reported any prior sexual intercourse and, of those, 54% reported that they had been forced or tricked to have sex. Among sexually active girls, just 8.5% reported using a hormonal contraceptive for family planning (n=6 injectable, n=4 implant, n=1 pill) and this sparsity prevented evaluating associations with BV, STIs, or CST SEXUAL EXPOSURES: • Past 6 months: T…	socio-demographics based on household indicators in Table 1. 1.4% of sample HIV+	Eligibility for CaCHe followed eligibility for CCG: attendance at a selected school, being a resident of the study area, provision of assent and parental/guardian consent, and girls had to report established menses (> 3 times)	Girls were excluded if they declared pregnancy at baseline.	440 •220 in the cup arm • 220 in the control arm	436	BV & STI status: 436 (Table 1) logistic regression: 420 (Table 4)	For the CaCHe study, nested within the CCG trial, we aimed to enroll 20% of girls in the cup only and control arms of the CCG trial.	Disposable Menstrual Pad/Sanitary Napkin/Panty Liner; Cloths/rags (unspecified if reused or unwashed)	Menstrual product categories: - Pad used at last period (Y/N) - Cloth used for part or all of last period (Y/N)	RCT to evaluate cups for cash, but this analysis is for baseline data.	Bacterial Vaginosis Prevalence; STI Prevalence; Odds Ratios		BV Status (nugent score 7-10): - used pad at last period: 46 BV+ out of 436 women, p-value: >0.755; - cloth used for part or all of last period: 14 BV+ out of 436 women, p-value: >0.486. (Table 1) STI Status (composite of + C. trachomatis, N. gonorrhoeae, &/or T vaginalis): - used pad at last period: 39 STI+ out of 436 women, p-value: >0.999; - cloth used for part or all of last period: 13 STI+ o…	The prevalence of STIs was 9.9% (3.0% TV, 6.2% CT, 1.4% NG). The prevalence of BV was 11.2% Substantial co-infection with 31% of girls with BV having an STI, and 35% of girls with an STI also having BV. No individual MHM practices were associated with BV or STI.	Girls who used cloth to manage their menses were more likely to have CST-III or non-optimal CST-IV than CST-I. Results of poisson regression with robust variance estimate and random effect for school: multivariable adjusted associations of sociodemographic and behavioral factors with bacterial vaginosis. Crude prevalence rate ratio of 1.21 [95% CI: 0.78‚Äì1.86] of BV among participants who used c…	Self-swab	No	n/a	39% of STIs occurred among girls who reported never having had sexual activity (willing or forced). Having a small number of girls infected with each STI, we analyzed STI as a composite of CT, NG, and TV. HIV prevalence at baseline was 1.4%, and while this is high given the young median age of girls, the number is small and we cannot relate HIV status to VMB in this analysis. Our results may not …	Other: Level 4: cross-sectional analysis	baseline analysis of an RCT Listed underreporting of sexual activity as a limitation of the study. Results might not be generalizable to girls not in school. Limitations in analysis of STIs as a composite.
Foxman 1995	First-time urinary tract infection and sexual behavior.	10.1097/00001648-199503000-00013	First- Time Urinary Tract Infection and Sexual Behavior	Foxman, B.	1995	United States	To assess the relationship between sexual and health behaviors of women and first- time UTI.			Case control study		Cases enrolled between Sept. and Dec. of 1992 and 1993 to facilitate a six- month follow- up.	Adolescent (≤11-19 years); 20-29 years; 30-39 years	Ages 18-39. University Health Service, so most participants aged 18-21.	Not specified	Not specified		Yes & adjusted for in analysis of infectious outcomes	Years sexually active: • <1.5 • 1.5-4.4 • >4.4 Lifetime # of sex partners: • None • 1-5 •‚≥6 Frequency of vaginal intercourse in past 2 weeks: • None • 1-5 times • ‚≥6 times Recentness of current sex partner • No partner • <1 year • ‚≥1 year Condom Use • None • 1-4 times • ‚≥5 times Anal intercourse in past 2 weeks: Receptive oral intercourse or digital stimulation only (ever vs. none) Any vagina…		Never married women with no history of UTI who had engaged in sexual activity at least once, did not have diabetes, were not currently pregnant, and had not been catheterized during the previous two weeks. Sexual activity included vaginal and anal intercourse, receptive oral sex, and/or digital stimulation by self or a partner.	N/A.	1925	374			Disposable Menstrual Pad/Sanitary Napkin/Panty Liner; Tampons	• Sanitary napkins only - REFERENCE GROUP • Tampons only • Both napkins & tampons		Urinary Tract Infection Prevalence; Odds Ratios		Sanitary napkins only: Cases: 22.4% Controls: 23.6% OR: 1.0 Tampons only: Cases: 29.4% Controls: 23.6% OR: 0.57 Both sanitary napkins and tampons: Cases: 48.2% Controls: 52.8% OR: 0.57			Formal swab & lab testing	No			Level 3: Cohort, case control studies, OR quasi-experimental studies, OR a single RCTs with methodology deficiencies/limitations
Abulizi 2017	Risk factors for human papillomavirus infection prevalent among Uyghur women from Xinjiang, China.	doi: 10.18632/oncotarget.18901	Risk factors for human papillomavirus infection prevalent among Uyghur women from Xinjiang, China	Abulizi, G.	2017	China	To explore the status of HPV infection and the prevalence of risk factors that contribute to high incidence of cervical cancer in Uyghur women.	n/a		Cross sectional study		Not specified	20-29 years; 30-39 years; 40-49 years; 50+	Women aged 21-60 years	Rural	Not specified	Socioeconomic status not specified but some annual family income-level data reported in Table 1. • <5000 Yen: n=811 (13.5%) • 5,000-10,000 Yen: n=2,402 (40.0%) • 10,000-30,000 Yen: n=1,914 (31.9%) • >30,000 Yen: n=378 (6.3%) Education: Includes women with lower literacy (12.6% illiterate, 62.5% primary ed., 21.7% secondary, 3.3% junior college or above). Predominantly farming population (93.6% vs…	Yes & adjusted for in analysis of infectious outcomes	Intercourse frequency: 1x/wk, 2-3x/wk, ‚4x/wk; washing vulva before/after intercourse. • **adjustment for HPV infection, but not for menstrual product analysis + intercourse + infectious outcomes	Socioeconomic status not specified but some income-level data reported in Table 1. Uyghur women , predominantly farming population, includes women with lower literacy.	Eligible women were aged between 21‚Äì60 years, sexually active, not pregnant and had no history of diagnosed CIN, cervical cancer or hysterectomy. Women from the Karakax County (Karakax town and Zawa, Yawa, Karsay and Kuiya villages) of the Hotan Prefecture (Xinjiang, China)	See above, not otherwise specified.	6,504 (in the methods sections, it is mentioned that "6000 out of 6504 questionnaires were selected for final data analysis".	6000	6000		Disposable Menstrual Pad/Sanitary Napkin/Panty Liner; Reused/Unwashed Cloths/rags; Other (please describe below)	i) sanitary napkin or toilet paper ii) cloth/paper	paper and toilet paper	HPV Prevalence; # of HPV Infections; Odds Ratios; Other (including those related to use and safety, please specify below)	Authors describe HPV infection rate, but only had 1 sampling point. Odds ratio is reported for the association with infection.	The multivariate logistic regression analysis showed that the women with the following characteristics were significantly associated with HPV infection (P < 0.05): used sanitary napkin or toilet paper for menstrual product (OR = 0.584, 95% CI: 0.366, 0.933) as shown in Table 5. Appears to be compared to cloth/paper.	Table 3 shows N(%) of HPV+ infections for sanitary napkin/toilet paper: 476/4935 (9.65%) compared to cloth/paper 29/1065 (2.72%), p-value =<0.001.		Formal swab & lab testing	No	Authors were interested in risk factors for cervical cancer & captured family hx for cervical cancer & prior pap test.	Not specified	Level 4: Descriptive studies including case series, ecological studies, cross-sectional, OR case reports	Cross-sectional, methods somewhat unclear and ?mismatch between HPV prevalence being higher for sanitary napkins but OR being lower, authors also report infection rates despite cross-sectional study.
Torondel 2018	Association between unhygienic menstrual management practices and prevalence of lower reproductive tract infections: a hospital-based cross-sectional study in Odisha, India	https://doi.org/10.1186/s12879-018-3384-2	Association between unhygienic menstrual management practices and prevalence of lower reproductive tract infections: a hospital-based cross-sectional study in Odisha, India	Torondel, B.	2018	India	To assess the association of different MHM practices among women of reproductive age in Odisha with the risk of three common infections of the lower reproductive tract; Bacterial vaginosis (BV), Candida, and Trichomonas vaginalis (TV)			Cross sectional study		From April 2015 to February 2016	Adolescent (≤11-19 years); 20-29 years; 30-39 years; 40-49 years	18 -45	Rural & Urban	Low socio-economic status group (e.g. lowest wealth quintile)	Martial status: (#'s unclear as row totals exceed sample size for married, etc. % from text) • never married: • married: 85% • divorced & widow: Caste or tribe: • scheduled caste (SC) • scheduled tribe (ST) • Other backward caste (OBC) • Other Caste: Education: • No formal education: 15.4% • 5th-10th grade: • 12th grade or higher: 42% Occupation: • Employed: • Housewife: • Student: • Other: Econo…	No	n/a Not captured (a noted limitation) despite authors highlighting role of sex in BV and trichamonas outcomes in discussion	The hospital is situated in a District inhabited predominantly by a tribal population, a large proportion of the patients attending the hospital are from tribal populations. Scheduled casts were included in this project.	Non-pregnant women of reproductive age (18‚Äì45 years) attending the O&G OPD with vaginal symptoms (vaginal discharge, itching, burning, dyspareunia, with lower abdominal pain, and lower back pain), or attending the Family Welfare Department (FWD) for contraceptives, such as intra-uterine devices (IUD) were eligible for enrolment.	All women meeting one or more of the following criteria: menstruating during the clinic visit, had a hysterectomy, taken a course of antibiotics during the previous three weeks, used oral contraceptive pills in the previous three months, had diabetes mellitus, were HIV positive, or had any severe medical disorders requiring immediate referral to a higher level of health care.	558	558	348		Disposable Menstrual Pad/Sanitary Napkin/Panty Liner; Cloths/rags (unspecified if reused or unwashed)	i) Disposable (reference group) ii) Reusable	Cloths were from old cotton fabric or silk/nylon fabric.	Bacterial Vaginosis Prevalence; STI Prevalence; Urogenital Infection Prevalence (Candida, etc.)	STI - Trichomoniasis, UI - Candidiasis	Absorbent Material: Disposable Sanitary Pads: Used by 43.23% of women with Bacterial Vaginosis (BV), 53.80% of women without BV, 36.84% of women with Candidiasis, 55.98% of women without Candidiasis, 38.71% of women with Trichomoniasis (TV), and 50.09% of women without TV. Reusable Cloths: Used by 56.77% of women with BV, 46.20% of women without BV, 63.16% of women with Candidiasis, 44.02% of wom…	From Table 3: Absorbent Material: Disposable: Reference category. Reusable: Higher PRR for all conditions, indicating higher prevalence rates. For example, the adjusted PRR for BV is 1.23 (95% CI: 1.0‚Äì1.54). Frequency of Change of Absorbent: Once a day: Reference category. Twice a day: Lower PRR for BV, indicating lower prevalence rates. For example, the adjusted PRR for BV is 0.75 (95% CI: 0.6…	Changing the absorbent in a location other than in a toilet facility was associated with a higher risk of BV (aPRR =1.21, 95%CI 1.0‚Äì1.48). Women who washed themselves less often during menstruation had a higher risk of BV and Candida infection (aPRR =1.25, 95%CI 1.0‚Äì1.55, aPRR =1.34, 95%CI 1.07‚Äì1.7, respectively) but not for TV. Women who changed only once per day (aPRR = 0.75, 95%CI 0.6‚Äì…	Formal swab & lab testing	No		Future research efforts in this area should seek to measure whether and, to what extent, such interventions reduce the risk of RTI through well-conceived and well-designed intervention studies.	Level 4: Descriptive studies including case series, ecological studies, cross-sectional, OR case reports
Tchoudomirova 1998	History, clinical findings, sexual behavior and hygiene habits in women with and without recurrent episodes of urinary symptoms	10.1034/j.1600-0412.1998.770613.x	History, clinical findings, sexual behavior and hygiene habits in women with and without recurrent episodes of urinary symptoms	Tchoudomirova, K.	1998	Sweden	To investigate the presence of gynecological symptoms and signs, and genital infections among women reporting recurrent dysuria, frequency and urgency with an negative bacterial urine culture.	Researched sexual behavior and genital hygiene habits as well.	n/a	Cohort study	n/a	N/A.	Adolescent (≤11-19 years); 20-29 years; 30-39 years; 40-49 years	15-44 yrs	Not specified	Not specified	None	Yes & adjusted for in analysis of infectious outcomes	• Age of first intercourse: yrs • # of lifetime partners (mean) • >1 partner last six months • Casual sex, ever • Masturbation, ever • Regularly practicing oral sex • Anal sex, ever • Sex during menstruation	N/A.	Women who reported recurrent symptoms of dysuria (painful or difficult urination), frequent micturition (frequent urination), and urgency; and had a negative bacterial urine culture.	Women who did not report the specified recurrent urinary symptoms and had a positive bacterial urine culture. Incomplete records led to the exclusion of 15 women from the analyses.	1077	996	927 (Table 4, n= 217 cases, n=710 controls)	Final number of cases included: 217.	Disposable Menstrual Pad/Sanitary Napkin/Panty Liner; Tampons	• tampon only • sanitary napkin only	n/a	Urinary Tract Infection Prevalence; # of Urinary Tract Infections	Outcome is prevalence of urinary symptoms; states earlier in paper that symptoms investigated are traditionally associated with UTIs.	Recurrent urinary symptoms in women with Sanitary Napkin Only Usage: - Cases : 48 (22.1%) - Controls : 156 (22.0%) p- value = 0.96	The choice of menstrual sanitation method seems to relate to the reported symptoms. For example, the controls more often used tampons. This might be because of the urinary symptoms, but in this study it was not because of confounding genital symptoms.	n/a	Patient self-report based on symptoms; Patient's Retrospective self-report	No	n/a	Overlap in symptoms of urinary and vaginal infections. Non infectious causes (i.e. urethral trauma during sexual intercourse, senile atrophic vaginitis, cold weather, allergy, ingestion of certain highly acidic foods, and psychogenic factors) and multiple potential pathogens of infectious causes make the establishment of the etiology of frequent micturition and dysuria in sexually active women di…	Level 3: Cohort, case control studies, OR quasi-experimental studies, OR a single RCTs with methodology deficiencies/limitations	While formal swabs, urine cultures conducted only reported recurrent UTIs captured for menstrual products	Tampon use was of borderline significance (OR 0.67, 95% CI 0.44‚Äì1.0) after adjustment for pruritus and superficial dyspareunia.
Singh, M 2022	Prevalence and risks of reproductive tract infections among women of urban slums in North India: A cross-sectional study	10.4103/2305-0500.361221	Prevalence and risks of reproductive tract infections among women of urban slums in North India: A cross-sectional study	Singh, M.	2022	India	o identify the prevalence, determinants of reproductive tract infection, and healthcare seeking behavior among ever married women of reproductive age residing in an urban slum of Faridabad, Haryana, North India			Cross sectional study		July 2019 - December 2019	Adolescent (≤11-19 years); 20-29 years; 30-39 years; 40-49 years	15 - 49	Urban	Low socio-economic status group (e.g. lowest wealth quintile); Medium socio-economic status group (e.g. 2nd, 3rd, &/or 4th wealth quintiles); High socio-economic status group (e.g. highest wealth quintile)	Urban slum district (Faridabad, Haryan), majority of population working in factory settings and earning below 253 USD monthly. Education: • Illiterate: 22/149 • up to primary school: 35/149 • secondary to high school: 64/149 • Intermediate & above: 28/149 Occupation: • Homemaker: 132/149 (88.5%) • Unskilled worker: 4/149 • Skilled worker: 13/149 SES (BG Prasad classification according to per capi…	No	Not captured	Women of reproductive age residing in an urban slum of district Faridabad, Haryana catering to majority of population working in factory settings and earning below 253 USD monthly. In table 1 they specify that women came from all SES classes. The socio-economic status of study population was calculated using modified B G Prasad classification.	Married female in the reproductive age group residing in the field practice area.	Females who were mentally impaired or suffering from gynaecological malignancy at the time of interview were excluded from the survey.	154	149	149		Disposable Menstrual Pad/Sanitary Napkin/Panty Liner; Cloths/rags (unspecified if reused or unwashed)	i) Cloth ii) Pad iii) Both		Urogenital Infection Prevalence (Candida, etc.)		Women using both pad and cloth had more RTI symptoms (69.2%) in comparison with women using only pad (42.5%) during menstrual flow. Women using one material/day during menstruation had more chances of RTI (50.0%) as compared to women using more than two material/day having least chances for RTI (33.3%) (P=0.28).	The binary logistic regression analysis found no association with menstrual product used OR1.97 and p=0.16(cloth vs pad), OR=1.37 and p=0.57 for both vs pad.	MHM products comparison on outcome from bivariate analysis: Pad: reference category Cloth: The odds ratio for women using cloth as an absorbent and having at least one symptom of RTI is 1.97 (95% CI: 0.77-5.05). the p-value is 0.16. Both (Pad and Cloth): The odds ratio for women using both pad and cloth as absorbents and having at least one symptom of RTI is 1.37 (95% CI: 0.46-4.04). The p-value …	Patient self-report based on symptoms	No		It is desirable to amplify awareness about RTI/STI, augment menstrual hygiene practices among women from marginalized section and intensify practice of condom usage for couples. It is highly recommended that insured women should get menstrual pads at their work place or through employees state insurance hospitals on monthly basis in sufficient quantity, as using cloth during menstrual flow was fo…	Level 4: Descriptive studies including case series, ecological studies, cross-sectional, OR case reports
Phillips-Howard 2015	Menstrual Needs and Associations with Sexual and Reproductive Risks in Rural Kenyan Females: A Cross-Sectional Behavioral Survey Linked with HIV Prevalence.	DOI: 10.1089/jwh.2014.5031	Menstrual Needs and Associations with Sexual and Reproductive Risks in Rural Kenyan Females: A Cross-Sectional Behavioral Survey Linked with HIV Prevalence	Phillips-Howard, P.	2015	Kenya				Cross sectional study	A large cross-sectional HIV and sexual risk behaviors survey was conducted prior to the girls‚Äô menstrual feasibility study at the same study site. We gathered information on girls and women‚Äôs use of sanitary items including commercial pads, how products were sourced, and whether these behaviors were associated with key demographic characteristics, and reported sexual and reproductive health i…	2011-12-01	Adolescent (≤11-19 years); 20-29 years	Ages 13-29.	Rural	Low socio-economic status group (e.g. lowest wealth quintile); Medium socio-economic status group (e.g. 2nd, 3rd, &/or 4th wealth quintiles)	EDUCATION: • None: n=58 (1.7%) • Primary (incomplete): 1,599 (46.8%) • Primary (complete): 914 (26.7%) • Secondary (incomplete): 587 (17.2%) • Secondary (complete): 198 (5.8%) • Tertiary: 62 (1.8%) OCCUPATION: • Farmer: n=742 (21.7%) •¬†Profession (teacher, office): 77 (2.3%) • Small business (sell maize): 558 (16.3%) • Business owner: 37 (1.1%) • Skilled Labour (tailor): 131 (3.8%) • Unskilled L…	Yes & adjusted for in analysis of infectious outcomes	• Ever had sex: yes/no • Pregnant past 12 months: yes/no • Sex debut, age (yrs): <12, 12-14, 15-17, ‚>18 • Menstrual sex: yes/no • Sex partners in <12 months: >2, 0-1 • Ever sexual violence: yes/no • sexual partner violent: yes/no	"Residents are almost exclusively of the Luo tribe, mostly Christian, and are mainly farmers and fisher- folk."	Young (<30 Years Old) Menstruating Women in Rural Kenya Reporting Use of Commercial Pads or Traditional Materials	Nothing explicit	3418	2112	2112		Disposable Menstrual Pad/Sanitary Napkin/Panty Liner; Cloths/rags (unspecified if reused or unwashed)	Commercial Sanitary Pads vs. Traditional Items	Traditional materials: include cloth, tissues, paper, locally made or other makeshift items.	HIV Prevalence; # of HIV Infections		Out of 2,112 tested individuals, 8.7% (184) were HIV positive. Among them, 60.9% (n=112) used commercial pads and 39.1% (n= 72) used traditional items. The difference was statistically significant (P<0.001). Traditional materials include cloth, tissues, paper, locally made or other makeshift items.			Formal swab & lab testing	No			Level 4: Descriptive studies including case series, ecological studies, cross-sectional, OR case reports		MHM practices among HIV populations
Singh 2022	Awareness about reproductive tract infection, its relation with menstrual hygiene management and health seeking behaviour: A cross-sectional study among adolescent girls of Lucknow.	10.4103/jfmpc.jfmpc_510_21	Awareness about reproductive tract infection, its relation with menstrual hygiene management and health seeking behaviour: A cross‚Äësectional study among adolescent girls of Lucknow	Singh, A.	2022	India	To describe the overall knowledge of the participants related to the symptoms and causes.	To find any relation between the sociodemographic characteristics of the participants and their knowledge score, and to inquire about the menstrual hygiene practices followed during menstruation that could be related to the symptoms they complained about.		Cross sectional study		From September 2018 to August 2019	Adolescent (≤11-19 years)	14-19 years	Rural & Urban	Low socio-economic status group (e.g. lowest wealth quintile); Not specified	•Class of schooling: 10/11/12 • Educational status of mother: professional, graduate, intermediate/diploma, high-school, middle-school, primary school, illiterate • occupation of mother: employed or unemployed	No	none	Out of the total participants, the majority 81.9 were Hindus by religion and 17.2% were Muslims.	Adolescent girls between 14 and 19 years from classes 10, 11 and 12, who have attained menarche, irrespective of their marital status were chosen. They were given signed consent by their guardian or parents, and also showed a willingness to participate at the time of data collection	See above.	629 (389 urban and 240 rural)	629 (389 urban and 240 rural)		" Thus, all the participants belong to a common socioeconomic classification."	Disposable Menstrual Pad/Sanitary Napkin/Panty Liner; Cloths/rags (unspecified if reused or unwashed)	A bit unclear: • only sanitary napkin vs. any other •pads/cloths changing time per day: <4 or ‚≥4 Fig 2 also refers to absorbent	Not specified if reusable pads were included	Urogenital Infection Prevalence (Candida, etc.); Other (including those related to use and safety, please specify below)	Similar results were shown by a study done by Choudhary N et al. (2019) who worked on menstrual hygiene and practices involving urban and rural schools of Jodhpur. They found that 56% of the population in the urban area and 26% of the population in the rural area used only sanitary napkins. The difference in the result in the rural population can be because of the difference in the sociodemograph…	43.9 % of participants with vaginal discharge reported only using sanitary napkins and 56.1% of those used other products. 72.7% of participants with vaginal discharge change the pad/cloth less than 4 times per day.	While looking into the menstrual hygiene practices they followed, only sanitary pads as menstrual absorbents were used by 58.1 and 48.8% of the girls from the urban and rural schools, respectively.	70.6% of the urban and 79.5% of the rural participants mentioned that the prolonged use of the same sanitary napkin is related to RTI.	Patient self-report based on symptoms	No		"Uttar Pradesh, being one of the largest populous states, the presence of a definitive study, which could aid in proper evaluation of the ongoing government‚Äëfunded activities, is mandated"	Level 4: Descriptive studies including case series, ecological studies, cross-sectional, OR case reports	• bizarre background, difficult to read, doesn't really say anything • Unclear what authors consider to be Urinary tract infections (UTIs), Reproductive tract infections (RTIs) and Sexually transmitted infections (STIs) since they refer to all of them without specificity
Zulaika 2023	Menstrual cups and cash transfer to reduce sexual and reproductive harm and school dropout in adolescent schoolgirls in western Kenya: a cluster randomised controlled trial.	https://doi.org/10.1016/j.eclinm.2023.102261	Menstrual cups and cash transfer to reduce sexual and reproductive harm and school dropout in adolescent schoolgirls in western Kenya: a cluster randomised controlled trial	Zulaika, G.	2023	Kenya	To assess the impact of menstrual cups (MCs) or cash transfers conditioned on school attendance (CCTs), or both, on SRH (schoolgirls risk of HIV, HSV-2) and schooling outcomes (school dropout) in western Kenya.	n/a	n/a	Randomised controlled trial	four group cluster-randomised trial in 96 secondary schools. 96 secondary schools in Siaya County, western Kenya. Schools were block randomised into four treatment arms (1:1:1:1): (a) girls in MC allocated schools received one menstrual cup and soap for hand-washing (‚ÄúMC‚Äù), (b) girls in cash schools received KES 1500 per term (‚àºUS$15), conditional on 80% attendance in the prior term (‚ÄúCCT…	February 28, 2017 to July 6, 2018	Adolescent (≤11-19 years)	Age, median (interquartile range) 17.10 (16.3‚Äì18.0 years) Age group ‚â§17 = 1965 (47.5%)	Rural	Low socio-economic status group (e.g. lowest wealth quintile); Medium socio-economic status group (e.g. 2nd, 3rd, &/or 4th wealth quintiles)	SES: • lowest 2 quintiles: 1,758/4,137 (42.7%) Water, sanitation, & hygiene school score: <1 • 2,351/4,137 (56.8%)	Yes but not adjusted for in reported outcomes	• sexually active: 1,124/4,137 (27.6%) • married: 265/4,137 (6.5%) • prior pregnancy: 141/4,137 (12.2%) • HIV positive: 75/4,137 (1.8%)	Socioeconomic status (lowest two quintiles) 1758 (42.7%). 1.8% of population HIV+ at baseline	Girls were eligible if they were day-scholars (non- boarders), in select class years, had a history of three or more menses, no visible or declared pregnancy, no disability precluding participation, and resided in the study area.	No explicit exclusion criteria described aside from above.	4137	24 schools per arm. SS per schools: 1052+1073+1053+928. 4,106 girls completed the trial	baseline HIV or HSV-2: 4,106 incident HIV or HSV-2: 3,592	The study area is characterised by poverty, disproportionate numbers of school drop-outs amongst girls, and high SRH risks, including HIV and HSV-2, among adolescents.	Menstrual Cup	• menstrual cup + soap for handwashing • cash (to purchase products) • menstrual cup + cash • usual practice + soap for handwashing	Mooncup (medical-grade silicone-based receptacle). girls continued using other menstrual products in tandem with their cups, with combined group girls reporting more pad use at end-of-study than at midline (Appendix p 9). These girls also reported using their cash to purchase sanitary pads.	HIV Incidence; Risk Ratios; Other (including those related to use and safety, please specify below)	Herpes simplex virus -2 incident Infections & Primary composite outcome of incident HIV, HSV-2, and all-cause school dropout.	ITT Analyses, compared with controls HIV incident Unadjusted RR: - cup 0.89 (95% CI: 0.39 - 2.04) - cash 1.08 (95% CI: 0.49 - 2.39) - combined 0.73 (95% CI: 0.30 - 1.75) All are not significant. HIV incident Adjusted* RR: - cup 0.88 (95% CI: 0.38-2.05) - cash 1.16 (95% CI: 0.51-2.62) - combined 0.80 (95% CI: 0.33-1.94) All are not significant. *adjusted risk ratios (aRR) by controlling for partic…	Per Protocol Analyses, compared with controls HIV incident Unadjusted RR: - cup 0.76 (95% CI: 0.30 - 1.93) - cash 1.27 (95% CI: 0.56 - 2.87) - combined 0.73 (95% CI: 0.29 - 1.85) All are not significant. HIV incident Adjusted* RR: - cup 0.76 (95% CI: 0.30-1.93) - cash 1.39 (95% CI: 0.60-3.19) - combined 0.82 (95% CI: 0.32-2.10) All are not significant. *adjusted risk ratios (aRR) by controlling f…	HIV incident infections: ITT: intervention ; control - cup 11/915 (1.2) ; 11/813 (1.4) - cash 13/891 (1.5) - combined 9/931 (1.0) Per protocol: - cup 8/828 (1.0) ; 10/791 (1.3) - cash 13/811 (1.6) - combined 8/861 (0.9)	Formal swab & lab testing	No	n/a	Our cluster randomised controlled trial adds to a limited body of evidence on the effect of menstrual cups and/or conditional cash transfers on girls‚Äô sexual and reproductive health and schooling outcome. To our knowledge, it is the first large-scale trial testing the impact of a menstrual intervention on HIV and herpes simplex virus type 2 (HSV-2) incidence	Level 2: Single high-quality RCTs OR meta-analysis/systematic reviews of other types of studies/low quality RCTs	Good randomized comparison, large sample size. COVID-19 pandemic occurred during the trial, pausing the intervention & potentially impacting results. Cup intervention use was self-reported. Some missing HIV outcome data.	Useful article on Mens. Cup and infectious outcome. Discussion also discusses vaginal microbiome, menstrual materials, & RTIs. While neither intervention, alone or in combination, impacted the primary composite outcome of incident HIV, HSV-2, and/or all-cause school dropout, a borderline statistically significant, but clinically relevant 29% (95% CI ‚àí1% to 50%) lower incidence of HSV-2 acquisit…
Unzeitig 2007	[Vaginal bacteriology in women with use of sanitary towels and tampons during menstruation].	PMID: 18236900	Vaginal bacteriology in women with use of sanitary towels and tampons during menstruation.	Unzeitig, V.	2007	Czech Republic	Clinical study of peri-menstrual changes of vaginal environment in healthy fertile women after long-term use of sanitary towels (group A) or vaginal tampons (group B).	To map out, in a long-term prospective study, the quantitative changes in vaginal bacterial colonization during the perimenstrual period and compare the results between women using only sanitary towels and those using only vaginal tampons.		Case series	Not sure if this was a cohort, but was described as a prospective study. they didn't analyze it as a cohort study .	During two menstrual cycles	Not defined		Not specified	Not specified	none provided	No	none	Seat of site: Centre of Outpatient Gynaecology Brno, Dept. of Obstetrics and Gynaecology, Masaryk University Brno.	The study primarily included regularly menstruating women (menstrual cycle interval 26 - 30 days). Other inclusion criteria were having one steady sexual partner, at least 3 months of stabilized vaginal environment (without clinical signs of inflammation or BV), and unchanged intimate hygiene practices for the same duration.	Not specified.	100 (50 using menstrual pads and 50 using tampons)	85 (41 using menstrual pads and 44 using tampons).			Disposable Menstrual Pad/Sanitary Napkin/Panty Liner; Tampons	menstrual pads & tampons		Bacterial Vaginosis Prevalence; Urogenital Infection Prevalence (Candida, etc.)	Microbial colonization of the vagina and vulva as described below.	The initial results of both Groups A and B, taken just before the onset of menstruation, are entirely comparable except for the presence of Escherichia coli (20 vs 16%) and enterococci (10 vs 7%). The same can be said for the results of samples taken during menstruation. The occurrence of seven bacterial species is entirely comparable in both groups, but in Group B, there is a slightly lower occu…	The results of vulvar cultures show an occurrence of coliform bacteria during menstruation is twice as high in women using pads compared to those using tampons (10 to 5%).		Formal swab & lab testing	No			Level 4: Descriptive studies including case series, ecological studies, cross-sectional, OR case reports	Study design not clear, but it looks like a descriptive study (case series)
Philip 2013	Prevalence of symptoms suggestive of reproductive tract infections/sexually transmitted infections in women in an urban area of Ludhiana.	10.4103/0253-7184.120537	Prevalence of symptoms suggestive of reproductive tract infections/sexually transmitted infections in women in an urban area of Ludhiana	Philip, P.	2013	India	To estimate the prevalence of the symptoms suggestive of RTIs/STIs reported among married women aged 15‚Äë44 years in an urban population of Ludhiana	To identify important risk factors associated with symptoms of RTI/STI in the study population	To identify major demographic and socioeconomic risk factors associated with RTIs/STIs in the study population.	Cross sectional study		6th May 2011 to 15th July 2011	Adolescent (≤11-19 years); 20-29 years; 30-39 years; 40-49 years	Age Group 15-24: All 12 individuals were RTI/STI-free (0) Age Group 25-34: 11.8% (12 out of 102) had RTI/STI. Age Group 35-44: 22.6% (33 out of 146) had RTI/STI.	Urban	Low socio-economic status group (e.g. lowest wealth quintile); Medium socio-economic status group (e.g. 2nd, 3rd, &/or 4th wealth quintiles)	EDUCATION: • Illiterate: 85/260 • Primary: 131/260 • Up to matric: 31/260 • High school/above: 13/260 OCCUPATION: • Working outside: 8/260 • House-wife: 252/260 Monthly per capita income (Rs): • Up to 500: 17/260 • 501-999: 15/260 • 1000 or more: 228/260	No	n/a	Joint Family: 30.3% (10 out of 33) had RTI/STI. Nuclear Family: 15.4% (35 out of 227) had RTI/STI.	260 eligible women obtained by systematic random sampling, from amongst those residing in the population served by one MPHW. Study population: ‚ÄúEligible Women‚Äù in 4,566 population covered by one female multi‚Äëpurpose health worker (MPHW‚ÄëF), in an urban area of Ludhiana.	N/A	260	260	45	RTI/STI	Disposable Menstrual Pad/Sanitary Napkin/Panty Liner; Cloths/rags (unspecified if reused or unwashed)	Sanitary pads vs. ordinary cloth		# of STI Infections; Other (including those related to use and safety, please specify below)	# of RTI/STI Infections Prevalence of STI/RTI symptoms	The prevalence of the symptoms was higher (20.7%) in those who used ordinary cloth during menstruation as compared with those who used sanitary pads (9.9%) and the differences were statistically significant (P = 0.033), with OR: 2.38 (95% CI: 1.00‚Äë5.86).	From Table 2: Sanitary Pads: 9.9% (8 out of 81) who used sanitary pads had RTI/STI (P=0.033). Ordinary Cloth: 20.7% (37 out of 179) who used ordinary cloth had RTI/STI.		Patient self-report based on symptoms	No		N/A	Level 4: Descriptive studies including case series, ecological studies, cross-sectional, OR case reports
Chakrabarty 2023	Assessing the link between hygienic material use during menstruation and self-reported reproductive tract infections among women in India: a propensity score matching approach.	10.7717/peerj.16430	Assessing the link between hygienic material use during menstruation and self-reported reproductive tract infections among women in India: a propensity score matching approach	Chakrabarty, M.	2023	India	To analyze the self-reported prevalence of RTIs among young women in India	To evaluate the impact of hygienic menstrual material usage on these RTIs	Found significant association between the utilization of hygienic materials during menstruation and the prevalence of reproductive tract infections (RTIs) among women.	Cross sectional study	Nationally representative series of cross-sectional surveys	2019-2021	Adolescent (≤11-19 years); 20-29 years	15-24 years	Rural & Urban	Low socio-economic status group (e.g. lowest wealth quintile); Medium socio-economic status group (e.g. 2nd, 3rd, &/or 4th wealth quintiles); High socio-economic status group (e.g. highest wealth quintile)	YEARS OF SCHOOLING: • No education: 1,420/27,983 (5.07%) •1-5 years: 1,339/27,983 (4.79%) • 6-10 years: 11,967/27,983 (42.77%) • 11 years: 13,256/27,983 (47.37%) SOCIAL GROUP: • Scheduled caste: 6,570/27,983 (23.48%) • Scheduled tribe: 2,660/27,983 (9.51%) • Other backward classes: 13,103/27,983 (46.82%) • Other: 5,650/27,983 (20.19%) WEALTH QUINTILE: • Poorest: 4,616/27,983 (16.49%) • Poorer: 5,…	Other	Women with RTI variable based on " In NFHS-5, women who were part of the state module and who reported being sexually active, regardless of their marital status, were asked two questions re: bad-smelling abnormal genital discharge or genital ulcer/sores" - frequency of sex, # of partners, etc. not captured	Hindu 22,948 (82.01%) Muslim 3,638 (13.00%) Christian 601 (2.15%) Others 797 (2.85%) Social groups per Table 1: - Scheduled caste: 23.48% - Scheduled tribe: 9.51% - Other backward classes: 46.82% - Other: 20.19%	Women aged 15‚Äì24 from a household	Never heard of STD, Not asked MHM questions, Without symptoms of RTIs	27983	27983	27983		Disposable Menstrual Pad/Sanitary Napkin/Panty Liner; Reusable Menstrual Pad/Sanitary Napkin/Panty Liner; Menstrual Cup; Tampons; Cloths/rags (unspecified if reused or unwashed); Reused/Unwashed Cloths/rags; Other (please describe below)		Categorized as: - Hygienic Materials: This category included sanitary napkins, locally made napkins, tampons, and menstrual cups - Unhygienic Materials: This category included cloth, using nothing (implying no use of any protective material), and other materials not falling into the hygienic category Authors use the terms ‚Äôuse of hygienic materials‚Äô and ‚Äôexclusive use hygienic materials‚Äô …	RTI, Other (including those related to use and safety, please specify below)	- # of self-reported reproductive tract infections (RTIs) - prevalences of self-reported RTIs RTI = women who reported either or both of abnormal genital discharge and/or genital sore or ulcer	Only three out of 100 women (3.15% (95% CI [2.8‚Äì3.6])) who used hygienic materials during menstruation reported symptoms of RTIs. In contrast, about 5% (4.92% (95% CI [4.4‚Äì5.5])) of women who did not use hygienic materials during menstruation reported symptoms of RTIs	Before matching, the initial estimates from the unmatched sample indicated that in the control group (women who did not use hygienic materials during menstruation), 48 per 1,000 women reported symptoms of RTIs. In contrast, in the treated group (women who used hygienic materials during menstruation), a lower proportion of women, specifically 31 per 1,000, reported symptoms of RTIs. p-value = <0.0…	After matching, the Average Treatment Effect on the Treated (ATT) estimates indicated that among women not using hygienic materials (control group), approximately 41 per 1,000 women reported symptoms of RTIs (ATT: 0.0416). In contrast, among the women using hygienic materials (treated group), 31 per 1,000 women reported symptoms of RTIs (ATT: 0.0315). p-value = <0.050 (Table 2) Matching variables…	Patient self-report based on symptoms	No	n/a	Notably, no prior studies have definitively established a causal link between hygienic material use and RTIs among Indian women using a quasi-experimental approach. Previous studies have noted that unhygienic menstrual practices can lead to genital infections, RTIs or Urinary Tract Infections. The mechanism behind this relationship is likely multifactorial.	Level 4: Descriptive studies including case series, ecological studies, cross-sectional, OR case reports	Authors report seeking to establish a causal link between menstrual hygiene materials & RTIs, but uses 1 single cross-sectional survey & self-reported symptoms.	Reported linkage (in frequency) between hygienic material use during menstruation and self-reported reproductive tract infections among women in India. State-wise prevalence of self-reported RTIs among women in India, State-wise use of hygienic materials during menstruation among women in India
Leibovici 1984	Characteristics of urinary tract infection caused by coagulase-negative Staphylococcus in a group of young women.	PMID: 6724867	Characteristics of urinary tract infection caused by coagulase-negative Staphylococcus in a group of young women	Leibovici, L.	1984	Israel	To assess the prevalence of UTI caused by coag-neg Staph in a group of young, otherwise healthy Israeli women with UTI.	To attempt to define the clinical characteristics of this infection, using a stepwise logistic regression analysis.		Other: Cross sectional study with some participants followed x 4 months		February 1981 to January 1982.	Adolescent (≤11-19 years); 20-29 years; 30-39 years	17 - 34 years old	Not specified	Not specified	none provided...symptomatic women with access to primary care	Yes & adjusted for in analysis of infectious outcomes	The variable "months since start of sexual activity" was the only one included in the final model, parameter with p=0.03). Other not included in the final model: Sexually active, Frequency of sexual contact per week. Also captured: • age of 1st sexual contact (yr) •No. of user of oral contraceptives	Individuals are treated in a primary care clinic.	Women with dysuria or frequency, leukocyturia, or hematuria, and bacteriological evidence of UTI (‚≥10^5 of a single colony-forming microorgranism per ml in midstream urine specimen).	See inclusion criteria.	147	147 • unclear but appears only 57 were pad users (with 90 being tampon users)	90 participants followed x 4 monts	Coag neg 23, other causes 124, total N= 147	Disposable Menstrual Pad/Sanitary Napkin/Panty Liner; Tampons	Tampons vs. Pads	No additional information	Urinary Tract Infection Prevalence	UTI caused by Staphylococcus coagulase negative.	11/23 users of tampons positive for S. coag-neg with a p=0.03, with one-tailed Fisher exact test) vs. 88/124 tampon users UTI caused by other organism	The final stepwise logistic regression model did not include menstrual products	During follow-up, reinfection occur¬≠red in 16.7% of those with coag-neg Staph UTI and in 32.9% of the others (difference not sig¬≠nificant)	Patient self-report based on symptoms; Formal swab & lab testing	No	n/a	"A connection between UTI caused by coag-neg Staph and (...) the type of menstrual protection has been sought but not proven"	Level 4: Descriptive studies including case series, ecological studies, cross-sectional, OR case reports
Janoowalla 2020	The impact of menstrual hygiene management on adolescent health: The effect of Go! pads on rate of urinary tract infection in adolescent females in Kibogora, Rwanda.	10.1002/ijgo.12983	The impact of menstrual hygiene management on adolescent health: The effect of Go! pads on rate of urinary tract infection in adolescent females in Kibogora, Rwanda	Janoowalla, H	2019	Rwanda	To determine the rates of urinary tract infection (UTI) in adolescent users of menstrual pads versus non-users in a rural area of Rwanda. Our primary outcome was presence of UTI, defined as greater than 105 cfu/mL or more than one single isolated bacterial strain on urine culture.	Secondary outcomes included presence of symptoms of UTI without confirmation by urine culture, presence of vulvovaginal symptoms, self-reported sexual activity, and self-reported sexually transmitted infections.	n/a	Cohort study	conducted at 4 secondary schools in the Western Province. No single school had participants in both arms of the study to avoid contamination. PROSPECTIVE Participants were taught how to collect clean catch samples of urine.	From May 12, 2017 to October 20, 2017 - baseline survey data & urine samples collected on May 12, 2017, follow-up collections took place at approximately 2-month intervals after the day of enrollment in July, September, and October 2017.	Adolescent (≤11-19 years); 20-29 years	18-24 years	Rural	Not specified	HOUSEHOLD: • no parents: n=24 (10%) • at least 1 parent: n=197 (82.4%) • at least 1 parent & relatives &/or friends: n=18 (7.5%) FATHER'S EDUCATION: • No education: n=53 (22.1%) • Primary School: n=107 (44.6%) • Secondary School: n=12 (5%) • College diploma & above: n=4 (1.7%) • N/A: n=64(26.7%) MOTHER'S EDUCATION: • No education: n=60 (25%) • Primary School: n=140 (58.3%) • Secondary School: n=1…	Yes & adjusted for in analysis of infectious outcomes	"self-reported sexual activity" •sexually active • dyspareunia - pain during or after intercourse	More than 78% did not have running water at home, & 47.9% reported no electricity at home.	Inclusion criteria were female students aged 18‚Äì24 years who were menstruating and volunteered to participate in the study.	Exclusion criteria were students at control schools who were already using pads at baseline.	N = 240 Intervention group: n= 120 in the intervention group to receive single-use pads for 6 months Control group: n= 120 were not provided with pads, not currently using menstrual pads, and planned not to change their MHM during the study period.	209	- pad use: 249 person-visits - non-pad use: 442 person-visits		Disposable Menstrual Pad/Sanitary Napkin/Panty Liner; Cloths/rags (unspecified if reused or unwashed)	• Commercially made sanitary pad • Napkin • Rag made pad • Cloth • Commercially made sanitary pad in combination with one or more of the other methods listed • A combination of one or more of the other non-commercially made sanitary pad methods listed	single-use menstrual pads provided for 6 months	Urinary Tract Infection Incidence; # of Urogenital Infections (Candida, etc.); Odds Ratios	Secondary outcomes included presence of symptoms of UTI without confirmation by urine culture, presence of vulvovaginal symptoms, self-reported sexual activity, and self-reported sexually transmitted infections.	There was no difference in the primary outcome of UTI (positive urine culture) in the intervention and control groups: Positive urine culture: - pad use: 25/249 person-visits - non-pad use: 14/442 person-visits OR 1.60 (95% CI: 0.79 - 3.25) p = 0.193 aOR 2.09*, 95% CI 0.89‚Äì4.91; P=0.090 *adjusted for school, sexual activity, running water, having money, baseline MHM method, history of STI, and …	Urinary symptoms: - pad use: 240/459 person-visits - non-pad use: 250/442 person-visits OR 0.84 (95% CI: 0.58‚Äì1.23) p = 0.369 aOR 1.02* (95% CI: 0.66‚Äì1.58) p = 0.934 *adjusted for school, sexual activity, running water, having money, baseline MHM method, history of STI, and frequency of changing pad for the UTI/vulvovaginal outcomes of interest. Also assessed time dependent pad use with three…	A decreased risk of vulvovaginal symptoms in girls who used menstrual pads during the study was found. Vulvovaginal symptoms: - pad use: 215/459 person-visits - non-pad use: 225/442 person-visits OR 0.62 (95% CI: 0.40‚Äì0.97) p = 0.035 aOR 0.89* (95% CI: 0.52‚Äì1.52) p = 0.669 *adjusted for school, sexual activity, running water, having money, baseline MHM method, history of STI, and frequency of…	Patient self-report based on symptoms; Formal swab & lab testing	No	n/a	In addition to social outcomes of MHM, a few studies have also looked at MHM and reproductive health outcomes. A systematic review found no clear association between MHM and reproductive tract infections (RTI); however, the quality of the studies was noted to be poor. In addition, most of the included studies studied the incidence of bacterial vaginosis as their primary RTI outcome and only one s…	Level 3: Cohort, case control studies, OR quasi-experimental studies, OR a single RCTs with methodology deficiencies/limitations	Not really sure why they used ORs Large sample size, but not randomized. Study may have been underpowered to detect a small difference in the rate of UTI.	In addition to menstrual pads, however, many other factors have been identified as necessary for improved menstrual hygiene, including access to a reliable and clean water supply, a private place to change during menstruation, and a hygienic way to dispose of pads. The complex nature of providing comprehensive menstrual hygiene in low-resource settings needs to be recognized. Research efforts tha…
Nabwera 2021	Menstrual hygiene management practices and associated health outcomes among school-going adolescents in rural Gambia.	10.1371/journal.pone.0247554	Menstrual hygiene management practices and associated health outcomes among school-going adolescents in rural Gambia	Nabwera, H.	2021	Gambia	To describe menstrual hygiene practices and access to menstrual absorbents and WASH among school going adolescent girl in a rural district in Gambia.	To assess associations of these practices with the risk of the three following outcomes: reproductive tract infections, urinary tract infections and depressive symptoms.		Cross sectional study		November 2016 to July 2017.	Adolescent (≤11-19 years); 20-29 years	15-21 yrs	Rural	Low socio-economic status group (e.g. lowest wealth quintile)	SOCIOECONOMIC QUANTILES: • Poorest: n=133 (37%) • 2nd quantile: n= 106 (30%) • Least poor: n=119 (33%) HOUSEHOLD HEAD'S MAIN SOURCE OF INCOME: • Farming: n=216 (60%) • Business: n=30 (8%) • Salary: n=74 (21%) • Trading: n=27 (8%) • Other (unspecified): n=11 (3%) MOTHER'S EDUCATION LEVEL: • no formal education: n=143 (45%) • some primary: n=19 (6%) • completed 6 years primary: n=20 (6%) • some sec…	No	We dropped one item that explore ‚Äúinterest in sex‚Äù from our study as it was not culturally appropriate for adolescent girls in this setting to discuss this.	The population is predominantly from the Mandinka ethnic group and all participants were Muslims.	Adolescent girls attending the selected schools within the study area and who had already experienced menarche at the time of selection.	Girls who reported being pregnant at the time of the study.	358	358	269	At least one symptom suggestive of urinary tract infection in the preceding 24hr, n(%) 269 (75%)	Disposable Menstrual Pad/Sanitary Napkin/Panty Liner; Reused/Unwashed Cloths/rags	• Reusable cloth (reference) • Disposable pad		Urinary Tract Infection Prevalence; Other (including those related to use and safety, please specify below)	Described in study as incidence; however, study is cross- sectional.	UTIs: Using disposable pads compared to reusable cloth had an IRR of 1.1 (95% CI 1.0, 1.2), p = 0.21. (Unadjusted)	RTIs: Measure of Effect: Using disposable pads compared to reusable cloth had an IRR of 1.0 (95% CI 0.8, 1.1), p = 0.65. (Unadjusted)	Using other sanitary material other than disposable pads and adverse health outcomes: UTIs: aIRR 0.9 (95% CI 0.8, 1.1), not statistically significant. RTIs: aIRR 1.0 (95% CI 0.8, 1.1), not statistically significant.	Patient self-report based on symptoms	No	urine dipstick test was also reported	The health outcomes were primarily based on reported symptoms and a urine dipstick test that were all conducted in the field by well-trained field staff who had close links with the MRC primary health care clinic. However, the girls did not undergo complete clinical assessments with laboratory investigations therefore, we were not able to ascertain clinical diagnoses.	Level 4: Descriptive studies including case series, ecological studies, cross-sectional, OR case reports
Hansen 1985	Vaginal discharge and Gardnerella vaginalis. Predisposing factors.	10.3109/02813438509013935	Vaginal Discharge and Gardnerella Vaginalis Predisposing Factors	Hansen, J.G.	1985	Denmark (Not specified)	To examine whether isolation of Gardnerella vaginalis correlated with 1) type of menstrual hygiene, 2) type of contraception, 3) number of deliveries, 4) infertility, 5) previous recurrent presence of and/or treatment for vaginal discharge, and 6) number of sexual partners.	n/a	n/a	Cross sectional study	They mention controls, but they don't analyze the data as a case-control study.	Not specified here, but the study they mention in the methods section (https://www.tandfonline.com/doi/epdf/10.3109/02813438509013937?needAccess=true) says from 1 May 1982 to 31 May 1983.	Not defined	Per companion study ?~15-49 years https://www.tandfonline.com/doi/pdf/10.3109/02813438609014807	Not specified	Not specified	None	Yes but not adjusted for in reported outcomes	Number of sexual partners within the last three months: Positive for Gardnerella Vaginalis syndrome: • 1 sex partner last 3 months: 242/284 (cases); 212/225 (controls), p=0.0011 • ≥2 sex partner last 3 months: 42/284 (cases); 13/225 (controls)	Individuals were recruited as part of another study, who presented with vaginal discharge at one of two group practices.	• Cases: Patients treated for GV as part of another study. • Controls: The first woman of the same age who attended for other reasons and who stated not to have suffered from vaginal discharge within the previous three months.	See inclusion criteria.	289 cases, 225 controls	284 , 225 controls	For the menstrual hygiene question: 269 cases, 219 controls	n/a	Tampons; Other (please describe below)	Tampons vs. "Other types"	The comparison for tampons are mentioned as "other types"	Bacterial Vaginosis Prevalence	The authors in the previous study mentioned that they confirmed the GV infection, this pathogen is associated with BV.	POSITIVE for GV syndrome by Menstrual Product: • Tampons: cases 146/269; controls: 90/129 • Other Types of menstrual hygiene: cases: 123/269; controls: 129/219 p=0.0037 "our study showed that GV could be isolated from significantly more women who used tampons instead of other types of menstrual hygiene, a finding never reported before."	n/a	n/a	Formal swab & lab testing	No	n/a	They mention that the individuals who used tampons had significantly more GV diagnosis, which was "not described before". Why GV can be isolated from so many women in the reproductive years is not known.	Level 4: Descriptive studies including case series, ecological studies, cross-sectional, OR case reports	The cases were drawn from another study, the controls were not from the same source population. Many details missing and "other types of menstrual hygiene" not defined.	OUTCOME DEFINITION: "Gardnerella vaginalis (GV) syndrome is a well-defined disorder (l), with characteristic greyish-white homogeneous discharge, vaginal pH >4.5, herring-brine smell and clue cells at microscopy as. small rod-shaped bacteria adhering to the epithelial cells"
Das 2021	Identifying Risk Factors for Lower Reproductive Tract Infections among Women Using Reusable Absorbents in Odisha, India.	https://doi.org/10.3390/ijerph18094778	Identifying Risk Factors for Lower Reproductive Tract Infections among Women Using Reusable Absorbents in Odisha, India	Das, P.	2021	India	Examine the specific risk factors related to MHM practices among reproductive-aged women in Odisha who use reusable menstrual products and their associations with BV and VVC.	Explore reusable menstrual product use, MHM practices, and WASH access among reproductive-aged women in Odisha.		Cross sectional study	Hospital-based cross-sectional study combining two separate cross-sectional studies.	Study 1: Apr. 2015- Feb. 2016 Study 2. June 2017- March 2018	Adolescent (≤11-19 years); 20-29 years; 30-39 years; 40-49 years	Women of reproductive age (specific age range not detailed, but grouped from ages 18-45).	Not specified	Not specified	BELOW POVERTY LINE: • No: 232/509 • Yes: 277/509 EDUCATION: • No formal education: 101/509 • Some formal education: 335/509 • Any level of higher education: 73/509 OCCUPATION: • Employed: 94/509 • Housewife: 362/509 • Unemployed/student: 53/509 AVAILABILITY OF HOUSEHOLD LATRINE: • No: 189/509 • Yes, non-private: 67/509 • Yes, private: 253/509	No	Questions regarding other potential risk factors for RTIs, such as sexual practices, were not explored due to the strong stigma against women speaking about sexual practices in Odisha	Includes participants living both above and below the poverty line.	Non-pregnant women of reproductive age who are using reusable absorbents who either a) attended the outpatient department with vaginal symptoms (i.e. discharge, itching, burning, or dyspareunia), lower abdominal or lower back pain, or b) attended the Family Welfare Department.	Excluded women meeting one or more of the following criteria: menstruating during the clinic visit, had a hysterectomy, taken a course of antibiotics during the previous three weeks, used oral contraceptive pills in the previous three months, had diabetes mellitus, or were HIV positive. Women were also excluded if they had any severe medical disorders requiring immediate referral to a higher leve…	1883	1164	509	All 509 included in analysis were women using reusable absorbents; 1164 is the population included in the two studies that used either disposable or reusable.	Cloths/rags (unspecified if reused or unwashed)	• Old cotton (sari or other) - REFERENCE GROUP • Old silk/nylon (sari or other) • Towel		Bacterial Vaginosis Prevalence; Urogenital Infection Prevalence (Candida, etc.); Odds Ratios		BV+ %: 46.0% VVC+%: 14.7%	Old Cotton (sari or other): This material was used by 266 participants. The BV and VVC prevalence were 38.4% and 45.9% respectively. Old Silk/Nylon (sari or other): This material was used by 217 participants. The BV and VVC prevalence were 43.78% and 46.1% respectively. Towel: This material was used by 26 participants. The BV and VVC prevalence were 38.5% and 46.2% respectively.	BV+ p- value by material: 0.47 VVC+ p- value by material: 0.99 BV+ %: Old cotton (sari or other): 38.4%, Crude OR: 1 Old silk/nylon (sari or other): 43.8%, Crude OR: 1.3 (CI 0.9‚Äì1.8) Towel: 38.5%, Crude OR: 1.0 (CI 0.4‚Äì2.3) VVC+ %: Old cotton (sari or other): 45.9%, Crude OR: 1 Old silk/nylon (sari or other): 46.1%, Crude OR: 1.0 (0.7- 1.4) Towel: 46.2%, Crude OR: 1.0 (0.5-2.3)	Formal swab & lab testing	No		Lack of overall evidence on the interaction of menstrual hygiene practices with socio-demographic factors, as well as lack of literature available that does not use self- reported symptoms to diagnose RTIs.	Level 4: Descriptive studies including case series, ecological studies, cross-sectional, OR case reports
Morison 2005	Bacterial vaginosis in relation to menstrual cycle, menstrual protection method, and sexual intercourse in rural Gambian women.	10.1136/sti.2004.011684	Bacterial vaginosis in relation to menstrual cycle, menstrual protection method, and sexual intercourse in rural Gambian women.	Morison, L.	2005	Gambia	To examine the occurrence of bacterial vaginosis (BV) over the menstrual cycle and in relation to menstrual protection materials and sexual intercourse in a rural African setting.	To compare modern and traditional menstrual protection methods.		Non-randomised/Quasi experimental study (pre-post, interrupted time series, differences in differences, regression discontinuity)	This design compares the same participants in different moments in time. As mentioned in the study: "A crossover comparison of menstrual hygiene protection methods was incorporated into the study whereby half the women used modern sanitary pads for the first two cycles and the other half used them in the second two cycles. Using this design the frequency of BV using the two methods of sanitary pr…	Between July and December 2000	20-29 years; 30-39 years; 40-49 years; 50+	20 - 53 yrs	Rural	Not specified	volunteers from 5 villages, no SES data	Yes & adjusted for in analysis of infectious outcomes	• % of nights on which sex with spouse was reported: 0; 0.1-10; 10.1-20; 20.1-30; 30.1 - 40; 40.1-50. Exploratory analysis showed: . The logistic regression models showed little association between reported sex in the past 4 days and BV. The adjusted odds ratio for a positive BV reading when sex was reported in the last 4 days relative to no reported sex in the past 4 days was 0.98 (95% CI: 0.66 …	Ethnic group: Mandinka, Wolof and Fula. Polygamy and female circumcision are common (n=14, 48% of women circumcised)	Women were eligible for recruitment if they were asymptomatic at the previous survey, were married, did not intend to travel out of the study area for the duration of the study, and reported using no contraception and having had regular periods for the previous 3 months.	Women with any abnormalities or any infections other than BV were treated and excluded from study. Each woman was examined by a gynaecologist to exclude local vaginal or cervical lesions including acute vaginitis, cervicitis, or polyps; and vaginal and cervical swabs were taken to screen for sexually transmitted infections, candidosis, and BV.	40	30	29 (For the comparison of sanitary protection methods one of the 30 women had to be excluded owing to an error in the distribution of sanitary pads.)		Disposable Menstrual Pad/Sanitary Napkin/Panty Liner; Cloths/rags (unspecified if reused or unwashed)	Modern Sanitary Pads vs cloths tied at the waist, washed & re-used. • cross-over comparison: half the women used modern sanitary pads for the first two cycles and the other half used them in the second two cycles. Used each woman as her own control.	• Women in this rural area of the Gambia use old cloths tied to the waist, washed, and re-used as required, for menstrual hygiene protection. • Modern sanitary pads (packs of 10) • Material otherwise not specified. No women reported that they had washed and reused a pad. The range of frequency of changing the pad in 1 day at peak flow varied more for the traditional cloths (1‚Äì6) than the pads (…	Bacterial Vaginosis Incidence	Variation in BV by stage of menstrual cycle and BV group, adjusted for recent sex, sanitary protection method and correlation within woman.	BV was (non-significantly) more frequent when modern pads were used compared with traditional cloths. The adjusted and unadjusted ratios for the risk of BV using pads relative to traditional cloths were identical at 1.44 (p = 0.083; 95% CI 0.95 to 2.18 for the crude analysis; p = 0.066; 95% CI: 0.97 to 2.12 for the adjusted analysis.	The interviews on preference of type of sanitary protection included 27 of the 30 study women and all but one said they preferred the pads (the other woman expressed no preference). No women reported that they had washed and reused a pad.	The range of response to questions about frequency of changing the pad in 1 day at peak flow varied more for the traditional cloths (1‚Äì6) than the pads (2‚Äì5) but the average was not significantly different (3.1 for cloths and 2.9 for pads p = 0.557 from paired t test, p = 0.495 from matched pairs Wilcoxon test).	Self-swab	No	No	The reasons for these apparent differences (BV prevalence) are not known but the traditional methods of menstrual hygiene protection used in many developing countries have been suggested as a possible explanation. To our knowledge this is the first longitudinal study of BV in a rural African setting. In the study area BV prevalence is high (37%8), polygamy is common, and traditional methods of sa…	Level 3: Cohort, case control studies, OR quasi-experimental studies, OR a single RCTs with methodology deficiencies/limitations	Crossover study
Phillips-Howard 2016	Menstrual cups and sanitary pads to reduce school attrition, and sexually transmitted and reproductive tract infections: a cluster randomised controlled feasibility study in rural Western Kenya.	http://dx.doi.org/10.1136/bmjopen-2016-013229	Menstrual cups and sanitary pads to reduce school attrition, and sexually transmitted and reproductive tract infections: a cluster randomised controlled feasibility study in rural Western Kenya	Phillips-Howard, P.	2016	Kenya	To conduct a feasibility study on the effect of menstrual hygiene on schoolgirls‚Äô school and health (reproductive/sexual) outcomes.			Randomised controlled trial	3-arm single-site open cluster randomised controlled pilot study. Interventions: 1 insertable menstrual cup, or monthly sanitary pads, against ‚Äòusual practice‚Äô control. All participants received puberty education preintervention, and hand wash soap during intervention. Schools received hand wash soap. Primary and secondary outcome measures: Primary: school attrition (drop-out, absence); secon…	N/A	Adolescent (≤11-19 years)	4‚Äì16 yrs	Rural	Not specified	BASELINE DATA: • Grade at enrolment: mean 6.8 (SD: 0.8) • Age in years at enrolment: mean 14.6 (0.7) • SES: Poorest: 17.3% overall • Lives with mother: 68.7% overall	Yes & adjusted for in analysis of infectious outcomes	BASELINE DATA: • Report have ever had sex (which includes reporting having had sexual intercourse including those reporting tricked or forced to have sexual intercourse): 26.0% overall • Report have ever been pregnant: 0.6% • Report being married: 1.9% overall The baseline characteristics were well distributed with the exception of the proportion of girls who reported having experienced sexual in…	N/A	eligible for WASH study	N/A	644	644	644	644 girls in 30 schools (cups=188, pads=256, and control=200 girls)	Disposable Menstrual Pad/Sanitary Napkin/Panty Liner; Menstrual Cup	COMPARISONS: • Cups vs. Pads • Cups vs. Control (Usual Practice - not defined) • Pads vs. Control (Usual Practice - not defined) • Cups + Pads vs. Control (Usual Practice - not defined)	644 girls in 30 schools (cups=188, pads=256, and control=200 girls) contributed to the analysis for dropout, and 502 to the STIs and RTIs analyses.	STI Prevalence; Other (including those related to use and safety, please specify below)	Impact of pads and cups on school dropout	The prevalence of all STIs at the end line survey was 7.7% in the control arm versus 4.3% in the pooled cups+pads arms (adjusted prevalence ratio (aPR) 0.54, 95% CI 0.34 to 0.87, p=0.012) and 4.2% in the cups arm (aPR=0.48, 0.24 to 0.96, p=0.04) and 4.5% in the pads arm (aPR=0.62, 0.37 to 1.03, p=0.0. The difference reflected lower prevalence of infection with C. trachomatis (prevalence ratio (PR…	The prevalence of RTIs (bacterial vaginosis or C. albicans) was 21.5%, 28.7% and 26.9% among cup, pad and controls arms, respectively). Bacterial vaginosis comprised 71% of RTIs and was prevalent at 20.5% in the control arm. This was lower (not significant) in the cups arm (14.6%, PR=0.71, 0.47 to 1.08, p=0.11), but not the pads arm (19.8%, PR=0.97, 0.65 to 1.44, p=0.86). Prevalence differences w…		Formal swab & lab testing; Clinician diagnosis based on symptoms (no confirmatory lab test)	No			Level 1 : Systematic Review, or meta-analysis OF HIGH quality RCTs
Baisley 2009	Bacterial vaginosis in female facility workers in north-western Tanzania: prevalence and risk factors.	doi:10.1136/sti.2008.035543	Bacterial vaginosis in female facility workers in north-western Tanzania: prevalence and risk factors	Baisley, K.	2009	Tanzania	To determine prevalence of, and risk factors for, bacterial vaginosis (BV) among herpes simplex virus (HSV) 2 seropositive Tanzanian women at enrolment into a randomised, placebo-controlled trial of HSV suppressive treatment			Cross sectional study	This study nested in a randomised, double-blind, placebo-controlled trial of acyclovir 400 mg twice daily suppressive treatment was conducted in women HSV-2 seropositive enrolled into a trial of the effect of HSV-2 suppressive treatment on HIV incidence, and on genital HIV and HSV-2 viral shedding in women who are HIV positive.	Women enrolled in three phases from January 2004 to May 2006.	Adolescent (≤11-19 years); 20-29 years; 30-39 years	16-35 years	Not specified	Not specified	• The mean age of participants was 27.6 years (SD 4.9); • 54% were divorced, widowed or separated, and 86% had at least one child. • About half (51%) were local food handlers and 16% were bar workers. • Over half (53%) reported drinking alcohol each week. • BV was most prevalent in younger women, with 71.8% of those aged 16‚Äì19 years having BV compared with 60.9% of those aged over 25 years. Pre…	Yes & adjusted for in analysis of infectious outcomes	Adjusted for in uni-variate analysis: • age at first sex (≥18, 16-17, 14-15, <14) • sex in the past 7 days (yes/no) • hormonal contraception (yes/no) Adjusted for in multi-variate analysis: • sex in past 7 days (yes/no) • inserting substances for dry sex (yes/no) Other sexual practice info not adjusted for: • # of partners in lat 3 months (0, 1, 2, ‚≥3) • Condom use (never, rarely/sometimes, ofte…	Women at high risk of STI working in bars, guesthouses and similar facilities in the Lake Victoria Region. Table 1 also reports on other socioeconomic factors and study population includes women with varying levels of literacy and education.	Women had to be HSV-2 seropositive, have no history of epilepsy, able to give informed consent, not planning to move out of the study site for 2 years, not breastfeeding and not pregnant or planning pregnancy during follow-up.	Not explicitly specified in this article, apart from women with unclassifiable vaginal smears containing blood, mucus and/or pus. *Also not specified in previous study mentioned.	1,305 HSV 2 + women	~1,283 (per factors in Table 1)	Varied by outcome. 1,268 for menstrual hygiene		Disposable Menstrual Pad/Sanitary Napkin/Panty Liner; Cloths/rags (unspecified if reused or unwashed); Other (please describe below)	Sanitary pads = reference group • cloths/underwear/sponges •cotton wool/toilet paper	cloths/underwear/sponges, cotton wool/toilet paper	Bacterial Vaginosis Prevalence; Odds Ratios		Association of menstrual hygiene & BV prevalence in Table 2/3. In the univariate analysis, BV was not associated with using cloths or cotton wool for menstrual hygiene. BV prevalence was higher among women in our study who used cloths or cotton wool than in those who used sanitary pads. Table 2 - factors associated with BV (univariate analysis) Menstrual hygiene p‚Ää=‚Ää0.05 - Sanitary pads 135/2…			Formal swab & lab testing	No		The aetiology of BV remains poorly understood, although sexual activity and vaginal hygiene practices have been associated with BV.	Level 4: Descriptive studies including case series, ecological studies, cross-sectional, OR case reports	Baseline testing of an RCT	CONFOUNDERS: Captured rates of vaginal cleansing in women (65%), with a frequency of 2.6 times/day (range 1-7); use of vaginal lubricants during sex. In the univariate analysis, BV was not associated with frequency or timing of vaginal cleansing nor the methods used consumption, recent sex, using cloths or cotton wool for menstrual hygiene, Most women (78%) reported using cloths for menstrual pro…
Das 2015	Menstrual Hygiene Practices, WASH Access and the Risk of Urogenital Infection in Women from Odisha, India.	doi:10.1371/journal.pone.0130777	Menstrual Hygiene Practices, WASH Access and the Risk of Urogenital Infection in Women from Odisha, India	Das, P.	2015	India	1) To assess the association between different menstruation hygiene management practices and the risk of symptomatic urogenital disease, 2) To examine the association between these practices with laboratory-confirmed infection (BV and UTI) and 3) to investigate the influence of other contextual factors, like sanitation and water access, and socioeconomic status on the association between differen…	n/a all described as primary aims	n/a	Case control study	See Fig 1 for various group analyses: - Group 1 analysis defined cases as women experiencing one or more symptoms of urogenital disease versus controls as those with no symptoms - Group 2: all participants whose laboratory tests were positive for BV regardless of symptoms (BV lab positive), versus those whose tests were negative for BV (BV lab negative). - Group 3: all participants whose laborato…	September 2013 and May 2014	Adolescent (≤11-19 years); 20-29 years; 30-39 years; 40-49 years	18-45 years	Rural & Urban	Not specified	Comparing cases & controls (Tables 1 & 2Univariate analysis) Education level: • secondary or more: OR 1.0 (reference group) • some primary: OR 1.1 (95%CI: 0.6-1.9), p=0.72 • none: OR :0.9 (95%CI: 0.5-1.7), p=0.9 Occupation: • employed or self-employed: OR 1.0 (ref. group) • housewife: OR 1.1 (95%CI: 0.5-1.8), p=0.6 • student: OR 1.1 (95%CI: 0.5-2.2), p=0.8 • other: OR 2.1 (95%CI: 0.4-9.3), p=0.3 …	No	Not captured	A wealth index (poorer vs. wealthier) was created by combining data on household possessions and housing characteristics using principal component analysis. Population included women from different religious and educational backgrounds. Since the hospital is situated in Sundergarh District, inhabited predominantly by a tribal population, a large proportion of the patients attending the hospital a…	Symptomatic cases were non-pregnant women in the menstruating age (between 18‚Äì45 years) attending the gynaecology outpatient department (OPD) of Capital hospital and Ispat general hospital for complaints of one of the following 4 symptoms: abnormal vaginal discharge (unusual texture and colour, more abundant than normal), burning or itching in the genitalia, burning or itching when urinating, o…	Pregnant women, women who were currently menstruating, who had a hysterectomy, who had taken a course of antibiotics within the last three weeks, women with severe medical disorders requiring immediate referral to a higher level of health care and women refusing to give consent and donate a vaginal swab and a urine sample for analysis	486 (cases: 228, controls: 258)	486 for BV; 397 for UTI	486 for BV; 397 for UTI; 249 for reusable cloth pads, 237 for disposable pads *Table 3 Denominators vary as not all respondents answered all questions.	Cases were slightly younger than controls (31.2 vs. 32.6 years of age, p = 0.04) but otherwise did not differ with respect to marital status, average years of being married, religion, education level, occupation, and wealth index	Disposable Menstrual Pad/Sanitary Napkin/Panty Liner; Reusable Menstrual Pad/Sanitary Napkin/Panty Liner; Reused/Unwashed Cloths/rags	Absorbent material for menstrual hygiene: Disposable pads (ref. group) vs. reusable cloths	Frequency of changing pads per day Reusable pads: washing place for sanitary cloth, way of washing sanitary cloth, drying method for sanitary cloth, storage of sanitary cloth	# of Bacterial Vaginosis infections; # of Urinary Tract Infections; Odds Ratios	Outcomes grouped by group 1: symptoms, group 2: BV lab confirmed, Group 3: UTI lab confirmed, Group 4: BV/UTI lab confirmed	Among women who used reusable cloths, the odds of being a case were the same as among women who used disposable pads (OR = 0.7 95% CI 0.1‚Äì5.4, p = 0.7). Women who used reusable cloths were 2.03 times more likely to be a case than women using disposable absorbents (95% CI 1.4‚Äì2.9, p<0.001). Unadjusted analysis showed that using all three outcomes, laboratory positive participants were more lik…	After multivariable analysis for each outcome, using reusable cloths remained strongly associated with being a symptomatic case (AdjOR = 2.3, 95%CI1.5‚Äì3.4, p<0.001) or having either BV or UTI disease (AdjOR = 2.8, 95%CI1.7‚Äì4.5, p<0.001), weakly associated with UTI disease status (AdjOR = 2.0, 95%CI1.0‚Äì4.0, p = 0.06), and not associated with BV disease status (AdjOR = 1.23, 95%CI0.8‚Äì2.0, p…	Among the subgroup of participants (N = 249) using reusable pads, we explored whether different washing, drying and storing practices were associated with having BV or UTI or both diseases (Table 4). We found no significant associations between BV or UTI laboratory positive and negative participants for any of the washing, drying, and storing methods used.	Patient self-report based on symptoms; Formal swab & lab testing	No		Little is known about whether unhygienic MHM practices increase a woman‚Äôs exposure to urogenital infections, such as bacterial vaginosis (BV) and urinary tract infection (UTI). Poor MHM may increase a woman‚Äôs susceptibility to reproductive tract infections (RTI). A limited body of evidence supports the premise that bacterial vaginosis (BV) may be more common in women with unhygienic menstrual…	Level 3: Cohort, case control studies, OR quasi-experimental studies, OR a single RCTs with methodology deficiencies/limitations		- Included criteria for diagnostic assessment of BV & UTI. - Assessed confounders: Washing (bath or vaginal wash) with water only as compared with water and soap during menstruation was associated with symptomatic cases (95% CI 1.01‚Äì5.7, p = 0.045). Other practices such as number of absorbent material changes, staying at home when menstruating, the place where the absorbent material was changed…
Klebanoff 2010	Personal hygienic behaviors and bacterial vaginosis.	DOI: 10.1097/OLQ.0b013e3181bc063c	Personal Hygienic Behaviors and Bacterial Vaginosis	Klebanoff, M.A.	2010	United States	To study the association between personal hygienic practices and BV prevalence among women enrolled in the Longitudinal Study of Vaginal Flora	n/a	n/a	Cross sectional study	*Although a cohort study, in discussion they note that data on menstrual protection was collected at baseline. Data from the Longitudinal Study of Vaginal Flora, which was a cohort study intended to evaluate the natural history of BV. Participating women were seen at a research clinic for an initial visit and then for 4 quarterly visits, for a total of up to 1 year of observation. At each visit a…	1 year of follow-up. Recruited from August 1999- February 2002	Adolescent (≤11-19 years); 20-29 years; 30-39 years; 40-49 years	Nonpregnant women age 15 to 44 Women with BV were on average older than women without BV (mean[SD] age, 25.1 [6.7] vs. 24.6 [6.7] years, respectively, P = 0.02).	Not specified	Not specified	Completed years of education: • <12 • 12 • >12	Yes & adjusted for in analysis of infectious outcomes	Frequency of vaginal intercourse in past 6 mo (per week) • 0 • 1 • 2-3 • 4-6 • 7+ Male sex partners in past 6 mo • 0 • 1 • 2+ Frequency of receptive oral sex in past 6mo (per week) • 0 • 1 • 2+ New sex partner in past 6mo • Yes • No	Majority of sample ~80% of African American Ethnicity	Nonpregnant women age 15 to 44 were recruited from August 1999 to February 2002 upon presentation for a routine health care visit at 1 of 12 clinics in the Birmingham.	Women with significant medical or gynecological conditions were ineligible, as were women with conditions precluding informed consent and those planning to move from the area in the next 12 months.	3620 (baseline)	Varies by outcome, results reported based on analysis of # of study visits not # of participants	# of study visits - pads only N= 4851 - tampons only N = 1960 - pads & tampons N = 2908	n/a	Disposable Menstrual Pad/Sanitary Napkin/Panty Liner; Tampons	amenorrhea, pads only, tampons only, pads & tampons. * panty liners for non-menstrual protection	Also assessed tampons+pads	Bacterial Vaginosis Prevalence; Other (including those related to use and safety, please specify below)	Prevalence ratios; % with bacterial vaginosis per # of study visits	Association of personal hygienic practices with BV (Table 2): - pads only: 4851 visits, 44.0% with BV - tampons only: 1960 visits, 43.1% with BV - pads & tampons: 2908 visits, 39.9% with BV Type of menstrual protection was not strongly associated with BV	Type of menstrual protection was not associated with BV among women experiencing menstrual periods. - prevalence ratio for tampons only vs. pads only: 1.04, 0.95-1.12; - prevalence ratio for pads and tampons vs. pads only: 1.00, 0.9 Unadjusted association between personal hygienic practices and BV (Table 3): - pads only: PR 1.25 (1.16-1.34) - tampons only: PR 1.21 (1.10-1.33) - pads & tampons: PR…	Data on brand of pads or tampons was not collected, and thus cannot address how absorbency or chemical composition of these products might influence the vaginal environment.	Formal swab & lab testing	No	n/a	The association between BV and other feminine hygienic behaviors is less studied especially among women in the US; if BV symptoms caused behavior change then all hygiene behaviors might be more common among women with BV. Lack of association between nondouching hygiene behavior and BV would argue against reverse causation.	Level 4: Descriptive studies including case series, ecological studies, cross-sectional, OR case reports	Large sample size. As noted above data on menstrual protection was only captured at baseline, therefore, the association between these behaviours and BV may have been misclassified, especially if women changed their use of products throughout the study.	Other ?confounder: women with BV also had higher median (interquartile range) body mass index, (29.1 [10.7] vs. 27.7 [11.0] kg/m2, P <0.001). - Since this is not related with the study objective, it can be considered exploratory analysis. - Also considered underwear material, use of vaginal suppositories, use of genital powders, & sprays: not associated with BV - Daily bathing was associated with…
Mehta 2023	Analysis of bacterial vaginosis, the vaginal microbiome, and sexually transmitted infections following the provision of menstrual cups in Kenyan schools: Results of a nested study within a cluster randomized controlled trial.	https://doi.org/10.1371/journal.pmed.1004258	Analysis of bacterial vaginosis, the vaginal microbiome, and sexually transmitted infections following the provision of menstrual cups in Kenyan schools: Results of a nested study within a cluster randomized controlled trial.	Mehta, S.	2023	Kenya	To assess the impact of menstrual cups on the vaginal microbiome (VMB), bacterial vaginosis (BV), and sexually transmitted infections (STIs) in 436 secondary schoolgirls in western Kenya.	Secondary outcomes were as follows: (1) VMB CST, dichotomized as CST-I (L. crispatus dominated) versus other CST (CST-II, CST-III, CST-IV, CST-V); (2) relative abundance of L. crispatus (continuous); and (3) incident STI, dichotomized as positive (composite of infection with CT, NG, and/or TV) versus negative for all three. For analysis of CST, while CST-II (L. jesenii dominated) and CST-V (Lacto…		Randomised controlled trial	Nested study within a cluster randomized controlled trial. • Intervention = cups + STI testing and treatment • Control = control + STI testing treatment	May 2, 2018 to February 7, 2021	Adolescent (≤11-19 years); 20-29 years	14-22 years Median age: • Controls: 17.1 (16.3-17.9) • Cases: 16.7 (15.8-17.9)	Rural	Low socio-economic status group (e.g. lowest wealth quintile); Medium socio-economic status group (e.g. 2nd, 3rd, &/or 4th wealth quintiles); High socio-economic status group (e.g. highest wealth quintile)	MEDIAN SES SCORE (IQR): • Control: 2.38 (2.14-2.63) • Intervention: 2.43 (2.18-2.75) SOCIOECONOMIC SCORE, DICHOTOMIZED: - Controls: • Quintiles 3-5: n=151 (67.7%) • Quintiles 1-2: n=72 (32.3%) - Cases: • Quintiles 3-5: n=158 (74.2%) • Quintiles 1-2: n=55 (25.8%) YEAR OF SCHOOLING AT ENROLMENT: - Controls: • Form 1: n=0 • Form 2: n=118 (53.4%) • Form 3: n=103 (46.6%) • Missing: n=2 - Cases: • Form…	Yes & adjusted for in analysis of infectious outcomes	• Ever sexually active (willing or coerced): yes/no/missing • Coerced sex (ever threatened, forced, or unwanted sexual activity): yes/no/missing • Transactional sex (ever had sex in exchange for money, items, or favours): yes/no/missing • Ever use condoms (among those ever sexually active): yes/no/missing • Number of sexual partners in the last 6 months (among those sexually active): 0/1/2/3-5/mi…	The trial was conducted in schools in Siaya County in rural western Kenya	Eligibility for CaCHe mirrored eligibility for CCG: attendance at a participating school, being a resident of the study area, provision of assent and parental/guardian consent, and girls had to report stablished menses (>=3 times).	Girls were excluded at baseline if they declared pregnancy, had not reached menarche, or were under age 14.	213 allocated to intervention, 223 controls	211 (intervention group), 221 controls	varied by assessment time & outcome (see results). • Also Table 3 reports much larger samples (>1,000- >2,000) which don't make sense	Large imbalance in WASH scores, being higher among participants in the control schools.	Menstrual Cup; Other (please describe below)	Menstrual cup only vs. usual practice (not defined)	• The Mooncup (silicone). Usual practice not defined but in control arm at baseline product use reported as: • sanitary pad use: n=154 (71.6%) • cloth use: n=7 (3.3%) • sanitary pads + cloth: n=54 (25.1%) • missing: 8 • 11 reported tampon use alone or in combo with other products *Similar distribution amongst menstrual cup arm and unclear if participants stopped use of other products	# of Bacterial Vaginosis infections; STI Prevalence; Odds Ratios; Risk Ratios	CST-1 vs. other CST & mean relative abundance of Lactobacillus crispatus	BV & STI PREVALENCE: • Overall, the prevalence of BV (9.2% overall at 6mo vs. 22.3% overall at 30 mo) and STI (11.7% overall at 12mo vs. 16.2% overall at 30 mo) increased over time , and the proportion of participants with CST-I and the mean relative abundance of L. crispatus decreased over time. The prevalence of BV was greater among control arm participants than cup arm participants at all foll…	Significant benefit against STIs in the cup arm (adjusted RR 0.77 [95% CI, 0.62 to 0.95....BUT • There was no evidence of intervention effects on STIs (relative risk (RR) 0.82; 95% CI: 0.50 to 1.35)	MULTIVARIABLE ANALYSIS: • There was evidence of a beneficial intervention effect on the primary outcome BV. Compared to the control arm, the odds of BV in the menstrual cup arm was 24% lower (odds ratio [OR] 0.76 [95% CI 0.59 to 0.98]; p = 0.038; • After adjusting for age, baseline SES, baseline WASH and baseline sexual activity, and time, this association was not longer significant. OR = 0.82 (0…	Formal swab & lab testing	No	n/a	The authors did not directly measure the hypothesized mechanisms by which menstrual cups may benefit the VMB; specifically, they did not intensely measure the VMB composition, bacterial load, or vaginal pH across the menstrual phases by MHM product. While infeasible in our setting, future studies should examine these mechanisms as they may lead to development of other interventions that benefit t…	Level 2: Single high-quality RCTs OR meta-analysis/systematic reviews of other types of studies/low quality RCTs		The study was not powered for subgroup analysis
